# Supplementary material for: Comprehensive and deep evaluation of structural variation detection pipelines with third-generation sequencing data
Source: Genome Biol. 2024 Jul 15;25:188. doi: 10.1186/s13059-024-03324-5 (PMC11247875; doi:10.1186/s13059-024-03324-5)
Supplement: Supplementary file 3 — Additional file 3: Table S4. The proportions of pipelines reporting DUP as INS and INS as DUP under different sequencing platforms. [file 13059_2024_3324_MOESM3_ESM.xlsx]

## Sheet: DUP_to_INS
Table S4
Platform	Pipelines	Proportion
CLR	minimap2-picky	0
ONT_R10.4	minimap2-picky	0
ONT_R9.4	minimap2-picky	0
CLR	winnowmap-picky	0.000685166
ONT_R9.4	winnowmap-picky	0.000685166
ONT_R10.4	winnowmap-picky	0.0020555
CLR	pbmm2-picky	0.00274066
CCS	winnowmap-picky	0.004111
ONT_R9.4	pbmm2-picky	0.00787941
CLR	ngmlr-picky	0.0106201
ONT_R10.4	pbmm2-picky	0.0116478
ONT_R10.4	ngmlr-picky	0.0133607
CCS	ngmlr-picky	0.0140459
ONT_R9.4	ngmlr-picky	0.0143885
CCS	pbmm2-picky	0.0219253
CCS	minimap2-picky	0.0469339
CLR	ngmlr-pbsv	0.0647482
ONT_R9.4	ngmlr-nanosv	0.0654334
CLR	winnowmap-pbsv	0.0955807
ONT_R9.4	ngmlr-pbsv	0.103803
ONT_R10.4	ngmlr-pbsv	0.107229
CCS	ngmlr-pbsv	0.122987
CCS	winnowmap-pbsv	0.130182
CLR	pbmm2-pbsv	0.131552
ONT_R9.4	ngmlr-sniffles	0.137718
CLR	minimap2-pbsv	0.138061
ONT_R9.4	winnowmap-pbsv	0.139774
ONT_R10.4	winnowmap-pbsv	0.149709
ONT_R9.4	pbmm2-pbsv	0.151764
ONT_R10.4	pbmm2-pbsv	0.163755
CCS	pbmm2-pbsv	0.172662
CCS	minimap2-pbsv	0.182939
ONT_R9.4	minimap2-pbsv	0.183282
ONT_R10.4	minimap2-pbsv	0.187736
CCS	winnowmap-cutesv2	0.214457
CCS	pbmm2-cutesv2	0.238095
ONT_R10.4	winnowmap-cutesv2	0.241178
CLR	winnowmap-cutesv2	0.254882
CCS	minimap2-cutesv2	0.25865
ONT_R9.4	winnowmap-cutesv2	0.259678
ONT_R10.4	lra-cutesv2	0.26653
ONT_R10.4	pbmm2-cutesv2	0.2679
ONT_R10.4	minimap2-cutesv2	0.269955
CLR	pbmm2-cutesv2	0.280233
CLR	minimap2-cutesv2	0.286742
ONT_R9.4	lra-cutesv2	0.287085
ONT_R9.4	pbmm2-cutesv2	0.288455
CCS	ngmlr-sniffles	0.291196
ONT_R9.4	minimap2-cutesv2	0.291538
ONT_R10.4	ngmlr-cutesv2	0.292909
CCS	ngmlr-cutesv2	0.294279
ONT_R10.4	ngmlr-delly	0.295307
ONT_R9.4	ngmlr-cutesv2	0.297705
CCS	ngmlr-delly	0.302843
ONT_R9.4	ngmlr-delly	0.306612
CCS	ngmlr-sniffles2	0.306612
CLR	lra-cutesv2	0.306954
CLR	ngmlr-cutesv2	0.308325
CLR	ngmlr-delly	0.310723
ONT_R10.4	ngmlr-sniffles	0.313464
CCS	winnowmap-nanovar	0.316889
CCS	winnowmap-delly	0.317232
ONT_R10.4	ngmlr-sniffles2	0.323056
CCS	ngmlr-nanovar	0.327167
ONT_R10.4	winnowmap-delly	0.331278
CCS	minimap2-nanovar	0.331963
CLR	winnowmap-delly	0.332991
ONT_R9.4	winnowmap-delly	0.333676
ONT_R9.4	ngmlr-nanovar	0.335046
ONT_R10.4	pbmm2-delly	0.335389
ONT_R10.4	ngmlr-nanovar	0.335731
CCS	pbmm2-delly	0.338815
ONT_R10.4	winnowmap-nanovar	0.34224
ONT_R9.4	ngmlr-sniffles2	0.343953
ONT_R9.4	winnowmap-nanovar	0.345324
ONT_R10.4	minimap2-nanovar	0.349092
ONT_R9.4	pbmm2-delly	0.354573
ONT_R9.4	minimap2-nanovar	0.355259
CLR	ngmlr-nanovar	0.356629
CLR	ngmlr-sniffles	0.356629
CLR	ngmlr-sniffles2	0.359027
CLR	pbmm2-delly	0.36074
CCS	minimap2-delly	0.364166
CCS	ngmlr-nanosv	0.365536
CLR	winnowmap-nanovar	0.365879
CLR	minimap2-nanovar	0.367592
CCS	ngmlr-debreak	0.368962
ONT_R10.4	ngmlr-nanosv	0.368962
ONT_R10.4	minimap2-delly	0.370675
CCS	ngmlr-cutesv	0.371703
CLR	ngmlr-nanosv	0.372045
CCS	winnowmap-sniffles	0.37273
CCS	lra-cutesv2	0.374443
ONT_R10.4	ngmlr-debreak	0.376499
ONT_R10.4	ngmlr-cutesv	0.377527
ONT_R9.4	ngmlr-debreak	0.378212
CLR	ngmlr-debreak	0.379582
ONT_R9.4	minimap2-delly	0.381295
CCS	winnowmap-nanosv	0.381638
CCS	ngmlr-svim	0.382323
CCS	winnowmap-sniffles2	0.382323
ONT_R10.4	ngmlr-svim	0.38335
ONT_R9.4	ngmlr-cutesv	0.385063
CLR	ngmlr-cutesv	0.387119
CLR	ngmlr-svim	0.387461
ONT_R9.4	ngmlr-svim	0.387461
CLR	minimap2-delly	0.38986
ONT_R10.4	lra-cutesv	0.39123
CLR	winnowmap-nanosv	0.394998
CCS	winnowmap-cutesv	0.399109
ONT_R10.4	winnowmap-nanosv	0.399452
CCS	winnowmap-svim	0.399794
ONT_R9.4	winnowmap-nanosv	0.400822
ONT_R9.4	lra-cutesv	0.401507
CCS	winnowmap-debreak	0.405276
CLR	winnowmap-sniffles2	0.407331
CLR	winnowmap-debreak	0.409387
CLR	winnowmap-cutesv	0.4111
ONT_R9.4	ngmlr-svision	0.411442
CCS	ngmlr-svision	0.411785
CLR	winnowmap-svim	0.41247
CLR	pbmm2-nanosv	0.415553
ONT_R10.4	winnowmap-cutesv	0.415553
ONT_R10.4	lra-svim	0.417266
CLR	ngmlr-svision	0.417266
ONT_R9.4	minimap2-nanosv	0.418294
CCS	pbmm2-nanosv	0.418294
ONT_R10.4	pbmm2-nanosv	0.420007
ONT_R10.4	winnowmap-sniffles2	0.420007
CLR	minimap2-nanosv	0.420349
ONT_R10.4	ngmlr-svision	0.420692
CLR	winnowmap-sniffles	0.420692
ONT_R9.4	pbmm2-nanosv	0.422748
ONT_R9.4	winnowmap-cutesv	0.42309
ONT_R9.4	lra-svim	0.423433
CLR	lra-cutesv	0.42446
ONT_R9.4	winnowmap-sniffles2	0.425488
ONT_R10.4	minimap2-nanosv	0.429257
ONT_R10.4	pbmm2-cutesv	0.431312
CCS	winnowmap-svision	0.43234
ONT_R10.4	winnowmap-svim	0.435423
ONT_R10.4	minimap2-cutesv	0.435766
CLR	pbmm2-cutesv	0.436451
ONT_R9.4	pbmm2-cutesv	0.436451
ONT_R9.4	minimap2-cutesv	0.437136
ONT_R9.4	winnowmap-svim	0.437479
CCS	minimap2-nanosv	0.438164
CLR	minimap2-cutesv	0.439534
ONT_R9.4	winnowmap-debreak	0.44159
ONT_R10.4	winnowmap-debreak	0.442617
CCS	pbmm2-sniffles2	0.443645
ONT_R10.4	pbmm2-sniffles2	0.444673
CLR	lra-svim	0.448784
CCS	pbmm2-debreak	0.451867
ONT_R10.4	winnowmap-sniffles	0.455635
CLR	winnowmap-svision	0.455635
CCS	lra-svim	0.455978
ONT_R9.4	pbmm2-svim	0.457348
CCS	minimap2-svim	0.457691
CLR	pbmm2-svim	0.458034
ONT_R10.4	pbmm2-svim	0.458034
CLR	pbmm2-sniffles2	0.459404
CLR	pbmm2-debreak	0.459746
ONT_R9.4	pbmm2-sniffles2	0.459746
ONT_R9.4	pbmm2-debreak	0.460089
ONT_R9.4	winnowmap-sniffles	0.460774
ONT_R10.4	pbmm2-debreak	0.462145
CCS	pbmm2-svim	0.462487
CLR	minimap2-debreak	0.467968
ONT_R10.4	minimap2-svim	0.467968
ONT_R9.4	minimap2-debreak	0.470024
ONT_R10.4	minimap2-debreak	0.474135
ONT_R9.4	minimap2-svim	0.477903
CLR	minimap2-svim	0.480987
CCS	minimap2-debreak	0.482357
CCS	pbmm2-cutesv	0.485783
CCS	pbmm2-sniffles	0.49332
CCS	lra-cutesv	0.50394
ONT_R10.4	winnowmap-svision	0.504967
ONT_R9.4	winnowmap-svision	0.50531
ONT_R10.4	pbmm2-sniffles	0.513532
ONT_R9.4	pbmm2-sniffles	0.518328
CLR	pbmm2-sniffles	0.522439
CCS	pbmm2-svision	0.537513
CLR	pbmm2-svision	0.544707
ONT_R10.4	pbmm2-svision	0.54505
ONT_R9.4	pbmm2-svision	0.545392
ONT_R10.4	minimap2-sniffles2	0.550874
ONT_R9.4	minimap2-sniffles2	0.552587
CLR	minimap2-sniffles2	0.564577
CCS	minimap2-cutesv	0.576567
CCS	minimap2-sniffles2	0.582734
ONT_R10.4	lra-debreak	0.634806
CCS	minimap2-sniffles	0.641658
ONT_R10.4	lra-svision	0.644399
CCS	lra-debreak	0.650908
CCS	lra-svision	0.656047
ONT_R9.4	lra-debreak	0.663926
ONT_R9.4	lra-svision	0.683453
CLR	lra-debreak	0.693046
CCS	minimap2-svision	0.696129
CLR	lra-svision	0.696471
ONT_R10.4	minimap2-sniffles	0.702295
ONT_R9.4	minimap2-sniffles	0.705036
CLR	minimap2-svision	0.713601
CLR	minimap2-sniffles	0.713943
ONT_R10.4	minimap2-svision	0.729702
ONT_R9.4	minimap2-svision	0.73347

## Sheet: INS_to_DUP
Platform	Pipelines	Proportion
CCS	lra-cutesv	0.00120132
CLR	lra-cutesv	0.00130143
ONT_R10.4	lra-cutesv	0.00140154
ONT_R9.4	lra-cutesv	0.00110121
CCS	lra-cutesv2	0.00120132
CLR	lra-cutesv2	0.00110121
ONT_R10.4	lra-cutesv2	0.00140154
ONT_R9.4	lra-cutesv2	0.0010011
CCS	lra-debreak	0.000600661
CLR	lra-debreak	0.00020022
ONT_R10.4	lra-debreak	0.00040044
ONT_R9.4	lra-debreak	0.000500551
CCS	lra-svim	0.00110121
CLR	lra-svim	0.00120132
ONT_R10.4	lra-svim	0.0010011
ONT_R9.4	lra-svim	0.0010011
CCS	lra-svision	0.000800881
CLR	lra-svision	0.00120132
ONT_R10.4	lra-svision	0.00130143
ONT_R9.4	lra-svision	0.00140154
CCS	minimap2-cutesv	0.00480529
CLR	minimap2-cutesv	0.00500551
ONT_R10.4	minimap2-cutesv	0.00530584
ONT_R9.4	minimap2-cutesv	0.00560617
CCS	minimap2-cutesv2	0.00440485
CLR	minimap2-cutesv2	0.00460507
ONT_R10.4	minimap2-cutesv2	0.00500551
ONT_R9.4	minimap2-cutesv2	0.00550606
CCS	minimap2-debreak	0.00220242
CLR	minimap2-debreak	0.00180198
ONT_R10.4	minimap2-debreak	0.00190209
ONT_R9.4	minimap2-debreak	0.0020022
CCS	minimap2-delly	0
CLR	minimap2-delly	0
ONT_R10.4	minimap2-delly	0
ONT_R9.4	minimap2-delly	0
CCS	minimap2-nanosv	0.00180198
CLR	minimap2-nanosv	0.00110121
ONT_R10.4	minimap2-nanosv	0.00130143
ONT_R9.4	minimap2-nanosv	0.00180198
CCS	minimap2-nanovar	0.00220242
CLR	minimap2-nanovar	0.00150165
ONT_R10.4	minimap2-nanovar	0.00250275
ONT_R9.4	minimap2-nanovar	0.00240264
CCS	minimap2-pbsv	0.0220242
CLR	minimap2-pbsv	0.0146161
ONT_R10.4	minimap2-pbsv	0.0183202
ONT_R9.4	minimap2-pbsv	0.0169186
CCS	minimap2-picky	0.0135149
CLR	minimap2-picky	0.00450496
ONT_R10.4	minimap2-picky	0.00780859
ONT_R9.4	minimap2-picky	0.00650716
CCS	minimap2-sniffles	0.00230253
CLR	minimap2-sniffles	0.00180198
ONT_R10.4	minimap2-sniffles	0.0020022
ONT_R9.4	minimap2-sniffles	0.00220242
CCS	minimap2-sniffles2	0.0010011
CLR	minimap2-sniffles2	0.000800881
ONT_R10.4	minimap2-sniffles2	0.000700771
ONT_R9.4	minimap2-sniffles2	0.000800881
CCS	minimap2-svim	0.00220242
CLR	minimap2-svim	0.00220242
ONT_R10.4	minimap2-svim	0.00230253
ONT_R9.4	minimap2-svim	0.00260286
CCS	minimap2-svision	0.00330363
CLR	minimap2-svision	0.00430474
ONT_R10.4	minimap2-svision	0.00360396
ONT_R9.4	minimap2-svision	0.0040044
CCS	ngmlr-cutesv	0.106017
CLR	ngmlr-cutesv	0.10041
ONT_R10.4	ngmlr-cutesv	0.102012
ONT_R9.4	ngmlr-cutesv	0.102613
CCS	ngmlr-cutesv2	0.105316
CLR	ngmlr-cutesv2	0.0989088
ONT_R10.4	ngmlr-cutesv2	0.100511
ONT_R9.4	ngmlr-cutesv2	0.10021
CCS	ngmlr-debreak	0.0588648
CLR	ngmlr-debreak	0.0607668
ONT_R10.4	ngmlr-debreak	0.0589649
ONT_R9.4	ngmlr-debreak	0.0589649
CCS	ngmlr-delly	0
CLR	ngmlr-delly	0
ONT_R10.4	ngmlr-delly	0
ONT_R9.4	ngmlr-delly	0
CCS	ngmlr-nanosv	0.0278306
CLR	ngmlr-nanosv	0.0243268
ONT_R10.4	ngmlr-nanosv	0.0257283
ONT_R9.4	ngmlr-nanosv	0.00240264
CCS	ngmlr-nanovar	0.0229252
CLR	ngmlr-nanovar	0.0213235
ONT_R10.4	ngmlr-nanovar	0.0240264
ONT_R9.4	ngmlr-nanovar	0.0243268
CCS	ngmlr-pbsv	0.057263
CLR	ngmlr-pbsv	0.0508559
ONT_R10.4	ngmlr-pbsv	0.0560617
ONT_R9.4	ngmlr-pbsv	0.0542597
CCS	ngmlr-picky	0.0782861
CLR	ngmlr-picky	0.0800881
ONT_R10.4	ngmlr-picky	0.0762839
ONT_R9.4	ngmlr-picky	0.076384
CCS	ngmlr-sniffles	0.0423466
CLR	ngmlr-sniffles	0.043648
ONT_R10.4	ngmlr-sniffles	0.0407448
ONT_R9.4	ngmlr-sniffles	0.0178196
CCS	ngmlr-sniffles2	0.0241265
CLR	ngmlr-sniffles2	0.0226249
ONT_R10.4	ngmlr-sniffles2	0.0238262
ONT_R9.4	ngmlr-sniffles2	0.0244269
CCS	ngmlr-svim	0.101211
CLR	ngmlr-svim	0.096406
ONT_R10.4	ngmlr-svim	0.0987086
ONT_R9.4	ngmlr-svim	0.0972069
CCS	ngmlr-svision	0.0997097
CLR	ngmlr-svision	0.0886976
ONT_R10.4	ngmlr-svision	0.092702
ONT_R9.4	ngmlr-svision	0.0828912
CCS	pbmm2-cutesv	0.00730804
CLR	pbmm2-cutesv	0.00680749
ONT_R10.4	pbmm2-cutesv	0.00640705
ONT_R9.4	pbmm2-cutesv	0.00670738
CCS	pbmm2-cutesv2	0.00670738
CLR	pbmm2-cutesv2	0.00630694
ONT_R10.4	pbmm2-cutesv2	0.00620683
ONT_R9.4	pbmm2-cutesv2	0.00610672
CCS	pbmm2-debreak	0.00290319
CLR	pbmm2-debreak	0.00310341
ONT_R10.4	pbmm2-debreak	0.00320352
ONT_R9.4	pbmm2-debreak	0.00330363
CCS	pbmm2-delly	0
CLR	pbmm2-delly	0
ONT_R10.4	pbmm2-delly	0
ONT_R9.4	pbmm2-delly	0
CCS	pbmm2-nanosv	0.0030033
CLR	pbmm2-nanosv	0.0020022
ONT_R10.4	pbmm2-nanosv	0.00210231
ONT_R9.4	pbmm2-nanosv	0.00260286
CCS	pbmm2-pbsv	0.0216238
CLR	pbmm2-pbsv	0.0149164
ONT_R10.4	pbmm2-pbsv	0.0196216
ONT_R9.4	pbmm2-pbsv	0.01822
CCS	pbmm2-picky	0.0169186
CLR	pbmm2-picky	0.00550606
ONT_R10.4	pbmm2-picky	0.012714
ONT_R9.4	pbmm2-picky	0.00870958
CCS	pbmm2-sniffles	0.00360396
CLR	pbmm2-sniffles	0.00340374
ONT_R10.4	pbmm2-sniffles	0.00370407
ONT_R9.4	pbmm2-sniffles	0.00380418
CCS	pbmm2-sniffles2	0.00150165
CLR	pbmm2-sniffles2	0.00150165
ONT_R10.4	pbmm2-sniffles2	0.00120132
ONT_R9.4	pbmm2-sniffles2	0.00160176
CCS	pbmm2-svim	0.00510562
CLR	pbmm2-svim	0.00560617
ONT_R10.4	pbmm2-svim	0.00500551
ONT_R9.4	pbmm2-svim	0.00560617
CCS	pbmm2-svision	0.00630694
CLR	pbmm2-svision	0.00570628
ONT_R10.4	pbmm2-svision	0.00550606
ONT_R9.4	pbmm2-svision	0.00560617
CCS	winnowmap-cutesv	0.00660727
CLR	winnowmap-cutesv	0.00981079
ONT_R10.4	winnowmap-cutesv	0.00640705
ONT_R9.4	winnowmap-cutesv	0.00570628
CCS	winnowmap-cutesv2	0.00610672
CLR	winnowmap-cutesv2	0.00911002
ONT_R10.4	winnowmap-cutesv2	0.0059065
ONT_R9.4	winnowmap-cutesv2	0.00550606
CCS	winnowmap-debreak	0.00260286
CLR	winnowmap-debreak	0.0040044
ONT_R10.4	winnowmap-debreak	0.0020022
ONT_R9.4	winnowmap-debreak	0.00190209
CCS	winnowmap-delly	0
CLR	winnowmap-delly	0
ONT_R10.4	winnowmap-delly	0
ONT_R9.4	winnowmap-delly	0
CCS	winnowmap-nanosv	0.00360396
CLR	winnowmap-nanosv	0.00350385
ONT_R10.4	winnowmap-nanosv	0.00220242
ONT_R9.4	winnowmap-nanosv	0.00240264
CCS	winnowmap-nanovar	0.00410451
CLR	winnowmap-nanovar	0.00420463
ONT_R10.4	winnowmap-nanovar	0.00330363
ONT_R9.4	winnowmap-nanovar	0.00380418
CCS	winnowmap-pbsv	0.0219241
CLR	winnowmap-pbsv	0.0171188
ONT_R10.4	winnowmap-pbsv	0.0189208
ONT_R9.4	winnowmap-pbsv	0.0185204
CCS	winnowmap-picky	0.00931024
CLR	winnowmap-picky	0.010011
ONT_R10.4	winnowmap-picky	0.00700771
ONT_R9.4	winnowmap-picky	0.00700771
CCS	winnowmap-sniffles	0.00280308
CLR	winnowmap-sniffles	0.00330363
ONT_R10.4	winnowmap-sniffles	0.00190209
ONT_R9.4	winnowmap-sniffles	0.00230253
CCS	winnowmap-sniffles2	0.0010011
CLR	winnowmap-sniffles2	0.000900991
ONT_R10.4	winnowmap-sniffles2	0.000600661
ONT_R9.4	winnowmap-sniffles2	0.000900991
CCS	winnowmap-svim	0.00360396
CLR	winnowmap-svim	0.00440485
ONT_R10.4	winnowmap-svim	0.00290319
ONT_R9.4	winnowmap-svim	0.00320352
CCS	winnowmap-svision	0.00570628
CLR	winnowmap-svision	0.00710782
ONT_R10.4	winnowmap-svision	0.00500551
ONT_R9.4	winnowmap-svision	0.00420463
