# Supplementary material for: Comprehensive and deep evaluation of structural variation detection pipelines with third-generation sequencing data
Source: Genome Biol. 2024 Jul 15;25:188. doi: 10.1186/s13059-024-03324-5 (PMC11247875; doi:10.1186/s13059-024-03324-5)
Supplement: Supplementary file 4 — Additional file 4: Table S5. Precision, recall, and F1 scores for different samples from various sequencing platforms at a sequencing depth of 25× under different minimum support numbers. [file 13059_2024_3324_MOESM4_ESM.xlsx]

## Sheet: simulation
Table S5
F1 score, recall, and precision of pipelines on a simulated dataset multiplied by 25x (SV types include DEL, INS, INV, DUP, BND).
Sequencing platform	Pipeline	SVTYPE	Depth	Sample	F1/Recall/Precision	Support reads number
						2	3	4	5	6	7	8	9	10	11	12	13	14	15	16	17	18	19	20
CCS	lra-cutesv	DEL	25x	SIM	F1	0.970107	0.969878	0.968823	0.963896	0.953001	0.933565	0.9101	0.876908	0.842287	0.80051	0.756566	0.713334	0.66736	0.620534	0.579123	0.536991	0.494007	0.447755	0.402861
CCS	lra-cutesv	DEL	25x	SIM	recall	0.949459	0.94889	0.946754	0.936931	0.916572	0.881264	0.840262	0.785023	0.731065	0.670416	0.611048	0.556378	0.502563	0.45131	0.408741	0.367882	0.328588	0.288867	0.252563
CCS	lra-cutesv	DEL	25x	SIM	precision	0.991673	0.991815	0.991945	0.99246	0.992446	0.992464	0.9926	0.993156	0.993422	0.99325	0.993059	0.993644	0.992968	0.992797	0.993082	0.993846	0.994828	0.995096	0.994952
CCS	lra-cutesv2	DEL	25x	SIM	F1	0.966715	0.966107	0.965038	0.959464	0.948621	0.929232	0.906332	0.875309	0.842019	0.801936	0.759719	0.717846	0.672881	0.627569	0.58637	0.545361	0.50351	0.460427	0.417464
CCS	lra-cutesv2	DEL	25x	SIM	recall	0.942768	0.941486	0.939208	0.928388	0.908172	0.873007	0.833428	0.782033	0.730353	0.672124	0.614892	0.561788	0.508685	0.458571	0.41586	0.375712	0.336987	0.299402	0.264095
CCS	lra-cutesv2	DEL	25x	SIM	precision	0.991911	0.992049	0.992329	0.992693	0.99284	0.993197	0.993213	0.993848	0.993993	0.993895	0.993787	0.993955	0.993604	0.993829	0.993875	0.994348	0.995374	0.99621	0.995706
CCS	lra-debreak	DEL	25x	SIM	F1	0.939752	0.939476	0.938694	0.932913	0.914398	0.887401	0.85	0.807848	0.759371	0.711639	0.664519	0.614356	0.564468	0.517372	0.464726	0.418913	0.365284	0.314642	0.269439
CCS	lra-debreak	DEL	25x	SIM	recall	0.944903	0.943622	0.940632	0.906748	0.863041	0.811219	0.747864	0.682944	0.615746	0.554954	0.499288	0.444761	0.39422	0.349801	0.303388	0.265518	0.223804	0.186931	0.155894
CCS	lra-debreak	DEL	25x	SIM	precision	0.934657	0.935366	0.936764	0.960633	0.972253	0.979374	0.984445	0.988664	0.990382	0.991605	0.993203	0.993007	0.993541	0.993129	0.992548	0.992021	0.993051	0.993192	0.991848
CCS	lra-sniffles2	DEL	25x	SIM	F1	0.960401	0.960099	0.958415	0.952025	0.937137	0.917098	0.888976	0.854584	0.817386	0.774461	0.731493	0.688485	0.645921	0.601859	0.556861	0.514051	0.468916	0.425541	0.380011
CCS	lra-sniffles2	DEL	25x	SIM	recall	0.940917	0.940347	0.936788	0.923833	0.895644	0.858343	0.809937	0.753844	0.697466	0.637244	0.581008	0.528616	0.480211	0.433229	0.387956	0.347665	0.307659	0.271355	0.235478
CCS	lra-sniffles2	DEL	25x	SIM	precision	0.980709	0.980698	0.981065	0.981992	0.982662	0.984487	0.985108	0.986401	0.987105	0.98699	0.987179	0.986975	0.986257	0.985427	0.986247	0.98587	0.985408	0.985522	0.983938
CCS	lra-svim	DEL	25x	SIM	F1	0.956335	0.956335	0.953318	0.945539	0.930536	0.909837	0.881152	0.842865	0.805374	0.759525	0.71426	0.669299	0.623662	0.576578	0.529963	0.481557	0.437431	0.392707	0.349333
CCS	lra-svim	DEL	25x	SIM	recall	0.952591	0.952591	0.944903	0.925683	0.893508	0.852648	0.80168	0.739607	0.682802	0.618736	0.560507	0.506834	0.456293	0.407603	0.362614	0.318764	0.281179	0.245302	0.212415
CCS	lra-svim	DEL	25x	SIM	precision	0.960109	0.960109	0.961884	0.966265	0.970766	0.975248	0.978114	0.979634	0.98158	0.983258	0.98425	0.985058	0.984942	0.984864	0.984158	0.984176	0.984546	0.984009	0.982872
CCS	lra-svision	DEL	25x	SIM	F1	0.92571	0.947589	0.948307	0.940191	0.924537	0.899639	0.868786	0.82871	0.786301	0.736964	0.690582	0.644833	0.597653	0.548264	0.499041	0.448413	0.400909	0.350569	0.309653
CCS	lra-svision	DEL	25x	SIM	recall	0.973946	0.965262	0.946754	0.918707	0.880837	0.833998	0.78004	0.716686	0.653759	0.587557	0.530325	0.477933	0.427819	0.378844	0.333286	0.289579	0.251139	0.212842	0.183371
CCS	lra-svision	DEL	25x	SIM	precision	0.882027	0.930552	0.949864	0.962703	0.972799	0.976496	0.980318	0.982244	0.986254	0.988266	0.989639	0.99085	0.991095	0.9918	0.992791	0.993164	0.993243	0.993355	0.994595
CCS	minimap2-cutesv	DEL	25x	SIM	F1	0.974096	0.973724	0.97313	0.969472	0.961623	0.946571	0.926201	0.898054	0.865818	0.82806	0.787136	0.745718	0.705106	0.659516	0.611783	0.571834	0.530944	0.489499	0.448872
CCS	minimap2-cutesv	DEL	25x	SIM	recall	0.958286	0.957574	0.956435	0.949459	0.934653	0.906748	0.870159	0.821469	0.769362	0.711703	0.653331	0.598092	0.547551	0.49459	0.442768	0.40205	0.362756	0.325171	0.29029
CCS	minimap2-cutesv	DEL	25x	SIM	precision	0.990436	0.990429	0.990417	0.990347	0.990196	0.990051	0.989958	0.990388	0.989925	0.989901	0.989862	0.990101	0.989961	0.989462	0.9895	0.989835	0.989899	0.989601	0.989326
CCS	minimap2-cutesv2	DEL	25x	SIM	F1	0.970603	0.970379	0.969631	0.966703	0.959348	0.944932	0.924909	0.897282	0.863702	0.826184	0.786125	0.742659	0.702077	0.657922	0.611084	0.570502	0.529829	0.488956	0.447945
CCS	minimap2-cutesv2	DEL	25x	SIM	recall	0.951879	0.951452	0.950028	0.944476	0.930666	0.903901	0.868024	0.820188	0.765945	0.708855	0.651765	0.594106	0.54385	0.492739	0.441913	0.400626	0.361617	0.324601	0.289436
CCS	minimap2-cutesv2	DEL	25x	SIM	precision	0.990078	0.990074	0.990059	0.990001	0.989855	0.989866	0.989773	0.990373	0.990063	0.990058	0.990266	0.990271	0.99015	0.989705	0.990112	0.990496	0.99064	0.990443	0.990258
CCS	minimap2-debreak	DEL	25x	SIM	F1	0.966233	0.966006	0.965478	0.960702	0.94837	0.927628	0.900496	0.865375	0.826426	0.78129	0.736259	0.691374	0.64725	0.599464	0.551448	0.509356	0.458324	0.410829	0.361754
CCS	minimap2-debreak	DEL	25x	SIM	recall	0.961418	0.960849	0.959567	0.943195	0.91529	0.875	0.827164	0.769647	0.70971	0.645644	0.586418	0.531179	0.480923	0.430097	0.382261	0.342967	0.298263	0.259254	0.221384
CCS	minimap2-debreak	DEL	25x	SIM	precision	0.971096	0.971219	0.971462	0.978871	0.98393	0.986992	0.988095	0.9883	0.989087	0.989095	0.988956	0.989918	0.989455	0.988871	0.989315	0.989322	0.989141	0.989136	0.988557
CCS	minimap2-delly	DEL	25x	SIM	F1	0.967497	0.967497	0.963807	0.954317	0.940507	0.920491	0.89481	0.861855	0.824741	0.781523	0.739192	0.69351	0.649677	0.604445	0.55865	0.513956	0.473406	0.430807	0.384492
CCS	minimap2-delly	DEL	25x	SIM	recall	0.961987	0.961987	0.951595	0.932375	0.905894	0.869448	0.824744	0.770074	0.712842	0.650342	0.593964	0.537016	0.486333	0.4375	0.39123	0.348662	0.312358	0.276338	0.239322
CCS	minimap2-delly	DEL	25x	SIM	precision	0.97307	0.97307	0.976337	0.977317	0.97787	0.977902	0.977887	0.978473	0.978312	0.978997	0.978424	0.978723	0.978236	0.977417	0.976546	0.977255	0.977283	0.97685	0.977326
CCS	minimap2-nanosv	DEL	25x	SIM	F1	0.155009	0.148206	0.13231	0.120582	0.108006	0.0968615	0.0846835	0.0728967	0.0649601	0.055056	0.0437022	0.0272357	0.0132919	0.00312678	0.00170673	0.00142248	0.000853849	0.000853849	0.000853849
CCS	minimap2-nanosv	DEL	25x	SIM	recall	0.0861333	0.0808656	0.0711845	0.0643508	0.0572323	0.0509681	0.0442768	0.0378702	0.0335991	0.0283314	0.0223519	0.0138098	0.00669134	0.00156606	0.000854214	0.000711845	0.000427107	0.000427107	0.000427107
CCS	minimap2-nanosv	DEL	25x	SIM	precision	0.773657	0.886115	0.93633	0.955603	0.957143	0.972826	0.968847	0.970803	0.975207	0.970732	0.975155	0.979798	0.979167	0.916667	0.857143	0.833333	1	1	1
CCS	minimap2-nanovar	DEL	25x	SIM	F1	0.933964	0.933885	0.933491	0.93207	0.927866	0.918055	0.903015	0.881548	0.849427	0.814269	0.774586	0.734321	0.695955	0.652717	0.607912	0.569615	0.530113	0.486544	0.441141
CCS	minimap2-nanovar	DEL	25x	SIM	recall	0.900057	0.899915	0.899203	0.89664	0.889095	0.870871	0.844391	0.807375	0.754556	0.700313	0.643081	0.589265	0.541287	0.490746	0.441913	0.402477	0.364038	0.324317	0.285165
CCS	minimap2-nanovar	DEL	25x	SIM	precision	0.970525	0.97052	0.970498	0.970416	0.970172	0.970644	0.970386	0.970729	0.971586	0.972519	0.973701	0.974112	0.974372	0.974279	0.973651	0.974156	0.974838	0.973504	0.973748
CCS	minimap2-pbsv	DEL	25x	SIM	F1	0.956013	0.955862	0.954641	0.949222	0.937974	0.917042	0.888151	0.852739	0.813638	0.768621	0.717746	0.667849	0.622656	0.579158	0.536189	0.489144	0.44139	0.389407	0.338111
CCS	minimap2-pbsv	DEL	25x	SIM	recall	0.942198	0.941913	0.939351	0.928815	0.90746	0.868736	0.818479	0.760108	0.699886	0.635393	0.569476	0.509396	0.458571	0.413013	0.370729	0.327164	0.285735	0.243878	0.204869
CCS	minimap2-pbsv	DEL	25x	SIM	precision	0.970239	0.97023	0.970437	0.970544	0.970611	0.971038	0.970787	0.97108	0.971542	0.972543	0.970403	0.969385	0.969597	0.968938	0.96839	0.968803	0.969565	0.965614	0.96707
CCS	minimap2-picky	DEL	25x	SIM	F1	0.0278841	0.0100883	0.00452233	0.00226918	0.00113636	0.000853	0.000568909	0.000569233	0.000284657	0.000284657	0	0	0	0	0	0	0	0	0
CCS	minimap2-picky	DEL	25x	SIM	recall	0.0145216	0.00512529	0.0022779	0.00113895	0.000569476	0.000427107	0.000284738	0.000284738	0.000142369	0.000142369	0	0	0	0	0	0	0	0	0
CCS	minimap2-picky	DEL	25x	SIM	precision	0.349315	0.318584	0.307692	0.296296	0.25	0.3	0.285714	0.666667	0.5	0.5	0	0	0	0	0	0	0	0	0
CCS	minimap2-sniffles	DEL	25x	SIM	F1	0.950727	0.9522	0.949894	0.944346	0.93172	0.914025	0.890892	0.861659	0.826069	0.788426	0.747247	0.701819	0.660438	0.615069	0.567155	0.525856	0.476754	0.429143	0.380559
CCS	minimap2-sniffles	DEL	25x	SIM	recall	0.931236	0.927392	0.921697	0.910735	0.887813	0.855923	0.816059	0.768366	0.713696	0.659453	0.603787	0.546697	0.498149	0.448605	0.399487	0.359767	0.315347	0.275057	0.236333
CCS	minimap2-sniffles	DEL	25x	SIM	precision	0.971051	0.978372	0.97987	0.980533	0.980195	0.98059	0.980835	0.980738	0.980442	0.98011	0.980125	0.979842	0.979563	0.977964	0.97736	0.976807	0.976631	0.975758	0.976471
CCS	minimap2-sniffles2	DEL	25x	SIM	F1	0.971486	0.97119	0.970291	0.965872	0.956165	0.939838	0.920055	0.89242	0.857579	0.820304	0.779976	0.73564	0.696292	0.650791	0.604004	0.56505	0.525042	0.484016	0.440962
CCS	minimap2-sniffles2	DEL	25x	SIM	recall	0.960421	0.959852	0.957859	0.94889	0.930097	0.89963	0.863468	0.81549	0.759539	0.702876	0.645501	0.58713	0.538724	0.486333	0.435934	0.396355	0.3582	0.321185	0.284453
CCS	minimap2-sniffles2	DEL	25x	SIM	precision	0.982809	0.982799	0.983051	0.983474	0.983737	0.983808	0.984578	0.985378	0.984681	0.984839	0.985224	0.984718	0.984135	0.983305	0.982986	0.983746	0.982812	0.981723	0.980373
CCS	minimap2-svim	DEL	25x	SIM	F1	0.970314	0.970314	0.968312	0.962899	0.952931	0.936059	0.91518	0.886756	0.852565	0.81387	0.771863	0.728706	0.687465	0.64207	0.596411	0.557143	0.51596	0.474576	0.431808
CCS	minimap2-svim	DEL	25x	SIM	recall	0.963269	0.963269	0.959282	0.947751	0.928104	0.896213	0.857916	0.808798	0.753702	0.695046	0.63582	0.579157	0.528616	0.476936	0.428246	0.388667	0.349801	0.312927	0.276765
CCS	minimap2-svim	DEL	25x	SIM	precision	0.977463	0.977463	0.977513	0.978539	0.979123	0.979614	0.980635	0.981344	0.981279	0.981701	0.98197	0.982371	0.982795	0.982117	0.982044	0.983429	0.9828	0.981688	0.981818
CCS	minimap2-svision	DEL	25x	SIM	F1	0.960388	0.96666	0.965754	0.961247	0.951601	0.934158	0.91189	0.882856	0.844715	0.805993	0.762471	0.716943	0.67212	0.628038	0.584279	0.546017	0.502445	0.458219	0.408099
CCS	minimap2-svision	DEL	25x	SIM	recall	0.971669	0.967967	0.96156	0.948178	0.926538	0.892796	0.851651	0.800968	0.739607	0.681663	0.621298	0.562358	0.508827	0.459852	0.414294	0.376708	0.336418	0.297836	0.256834
CCS	minimap2-svision	DEL	25x	SIM	precision	0.949367	0.965356	0.969984	0.974682	0.978058	0.979538	0.981299	0.983395	0.984647	0.985794	0.986661	0.988736	0.989754	0.99019	0.990807	0.991754	0.992024	0.992881	0.992845
CCS	ngmlr-cutesv	DEL	25x	SIM	F1	0.966886	0.966801	0.966725	0.965811	0.962532	0.953901	0.940451	0.920956	0.894001	0.863735	0.826736	0.785961	0.746059	0.702075	0.663692	0.631589	0.600418	0.566918	0.532847
CCS	ngmlr-cutesv	DEL	25x	SIM	recall	0.939493	0.939066	0.938924	0.937073	0.930809	0.914721	0.890376	0.855923	0.810507	0.762101	0.70615	0.648776	0.596241	0.541999	0.49758	0.462272	0.42967	0.396213	0.363753
CCS	ngmlr-cutesv	DEL	25x	SIM	precision	0.995925	0.996224	0.996224	0.996367	0.996494	0.996588	0.996495	0.996684	0.996674	0.996649	0.996985	0.996719	0.996431	0.996336	0.996294	0.996624	0.996368	0.996063	0.995713
CCS	ngmlr-cutesv2	DEL	25x	SIM	F1	0.965275	0.96443	0.963898	0.962974	0.959434	0.951439	0.938244	0.918815	0.891024	0.860219	0.822486	0.781826	0.740515	0.696127	0.659682	0.626513	0.594967	0.562232	0.528551
CCS	ngmlr-cutesv2	DEL	25x	SIM	recall	0.937927	0.936076	0.93508	0.933087	0.925968	0.910735	0.886817	0.852363	0.805524	0.756549	0.699886	0.643081	0.589123	0.53488	0.493024	0.456862	0.424117	0.391657	0.359767
CCS	ngmlr-cutesv2	DEL	25x	SIM	precision	0.994265	0.994555	0.994549	0.994839	0.995409	0.995952	0.996003	0.996505	0.996829	0.996811	0.99716	0.99691	0.996628	0.996552	0.996547	0.996584	0.996321	0.996017	0.995666
CCS	ngmlr-debreak	DEL	25x	SIM	F1	0.964173	0.96395	0.963494	0.963531	0.958708	0.949393	0.932821	0.911665	0.882735	0.850859	0.813899	0.772755	0.732019	0.688525	0.649136	0.616791	0.585135	0.550737	0.512793
CCS	ngmlr-debreak	DEL	25x	SIM	recall	0.957859	0.957432	0.956293	0.947893	0.933798	0.91344	0.881691	0.843394	0.794134	0.743593	0.688639	0.631549	0.578872	0.526196	0.481492	0.446612	0.414151	0.380552	0.345245
CCS	ngmlr-debreak	DEL	25x	SIM	precision	0.970571	0.970559	0.970805	0.979694	0.984983	0.988293	0.990246	0.991962	0.993587	0.994289	0.994858	0.995288	0.995349	0.99569	0.995878	0.996506	0.996574	0.996273	0.996302
CCS	ngmlr-delly	DEL	25x	SIM	F1	0.95724	0.95724	0.954737	0.948048	0.937871	0.922973	0.902171	0.876366	0.842225	0.806727	0.765725	0.722033	0.679424	0.634048	0.59177	0.55733	0.524068	0.486319	0.451302
CCS	ngmlr-delly	DEL	25x	SIM	recall	0.940205	0.940205	0.933941	0.919704	0.900484	0.873434	0.836987	0.793707	0.739465	0.686361	0.629129	0.572466	0.520644	0.469533	0.424829	0.389949	0.358058	0.32389	0.293565
CCS	ngmlr-delly	DEL	25x	SIM	precision	0.974904	0.974904	0.976481	0.978195	0.978496	0.978469	0.978366	0.978242	0.978154	0.978287	0.978088	0.977394	0.977546	0.976028	0.974845	0.976471	0.977078	0.975557	0.975402
CCS	ngmlr-nanosv	DEL	25x	SIM	F1	0.202698	0.200824	0.192225	0.184588	0.172035	0.161711	0.145885	0.133917	0.119551	0.10821	0.0984982	0.0892032	0.0734851	0.0612667	0.0521353	0.0418177	0.0357942	0.0305622	0.0250246
CCS	ngmlr-nanosv	DEL	25x	SIM	recall	0.118736	0.114465	0.108058	0.102648	0.0946754	0.0882688	0.0788724	0.0718964	0.063639	0.0572323	0.0518223	0.046697	0.0381549	0.0316059	0.0267654	0.0213554	0.0182232	0.0155182	0.0126708
CCS	ngmlr-nanosv	DEL	25x	SIM	precision	0.692116	0.817904	0.869416	0.914975	0.940594	0.962733	0.970228	0.974903	0.984581	0.990148	0.991826	0.993939	0.992593	0.995516	1	1	1	1	1
CCS	ngmlr-nanovar	DEL	25x	SIM	F1	0.916142	0.914989	0.914719	0.913963	0.912138	0.906841	0.897862	0.881364	0.855729	0.827349	0.791769	0.750854	0.712955	0.669225	0.630554	0.598321	0.568225	0.535401	0.502486
CCS	ngmlr-nanovar	DEL	25x	SIM	recall	0.869448	0.867312	0.8666	0.864322	0.860194	0.850228	0.83414	0.805951	0.763383	0.718394	0.665575	0.609909	0.561361	0.508969	0.465689	0.431236	0.400484	0.368736	0.338126
CCS	ngmlr-nanovar	DEL	25x	SIM	precision	0.968136	0.968214	0.968496	0.969653	0.970758	0.971531	0.972125	0.972346	0.973493	0.975261	0.977011	0.976522	0.976715	0.976776	0.976127	0.976782	0.977755	0.97699	0.977769
CCS	ngmlr-pbsv	DEL	25x	SIM	F1	0.951974	0.951815	0.951283	0.949517	0.943653	0.933638	0.915346	0.894426	0.862358	0.827017	0.787049	0.742742	0.697954	0.655059	0.615235	0.585535	0.551949	0.519321	0.481053
CCS	ngmlr-pbsv	DEL	25x	SIM	recall	0.935507	0.93508	0.934083	0.930524	0.919134	0.900342	0.867454	0.830438	0.776908	0.720814	0.662728	0.60279	0.54627	0.495444	0.45131	0.419562	0.386105	0.354926	0.319903
CCS	ngmlr-pbsv	DEL	25x	SIM	precision	0.969031	0.96916	0.969129	0.969301	0.969515	0.969493	0.968834	0.969098	0.968928	0.969923	0.968783	0.967329	0.966255	0.966398	0.966169	0.968771	0.967535	0.967404	0.96937
CCS	ngmlr-picky	DEL	25x	SIM	F1	0.182679	0.130152	0.0970401	0.0745103	0.0567003	0.0437143	0.0319372	0.0250246	0.0194558	0.014417	0.0110435	0.00737589	0.00454546	0.00369476	0.00284333	0.00284333	0.00142268	0.000853849	0.000284698
CCS	ngmlr-picky	DEL	25x	SIM	recall	0.101651	0.0699032	0.0511105	0.0387244	0.0291856	0.0223519	0.0162301	0.0126708	0.00982346	0.00726082	0.00555239	0.00370159	0.0022779	0.0018508	0.00142369	0.00142369	0.000711845	0.000427107	0.000142369
CCS	ngmlr-picky	DEL	25x	SIM	precision	0.900378	0.942418	0.957333	0.981949	0.990338	0.987421	0.991304	1	1	1	1	1	1	1	1	1	1	1	1
CCS	ngmlr-sniffles	DEL	25x	SIM	F1	0.950327	0.949923	0.949043	0.945516	0.940643	0.931254	0.917502	0.899297	0.873645	0.846272	0.811909	0.771772	0.730979	0.687754	0.651504	0.62075	0.589736	0.55721	0.521594
CCS	ngmlr-sniffles	DEL	25x	SIM	recall	0.921982	0.919562	0.917426	0.91045	0.901338	0.884254	0.859767	0.828303	0.786019	0.742597	0.691059	0.635251	0.582005	0.529328	0.487329	0.453588	0.42127	0.388952	0.355068
CCS	ngmlr-sniffles	DEL	25x	SIM	precision	0.980469	0.982357	0.982916	0.983392	0.983533	0.983531	0.98355	0.983601	0.983259	0.983594	0.983985	0.983036	0.982456	0.981521	0.982491	0.98303	0.98273	0.982027	0.982276
CCS	ngmlr-sniffles2	DEL	25x	SIM	F1	0.957506	0.956808	0.956547	0.954659	0.94959	0.940545	0.926239	0.905515	0.876693	0.845834	0.807411	0.767262	0.725144	0.6817	0.644165	0.613422	0.581643	0.549563	0.515926
CCS	ngmlr-sniffles2	DEL	25x	SIM	recall	0.933514	0.931948	0.930809	0.926253	0.91586	0.898633	0.872437	0.835706	0.788013	0.739322	0.682517	0.627278	0.573178	0.520786	0.478218	0.445046	0.412301	0.380837	0.349374
CCS	ngmlr-sniffles2	DEL	25x	SIM	precision	0.982764	0.98303	0.98375	0.984862	0.9859	0.986558	0.987113	0.988049	0.987864	0.988202	0.98825	0.987671	0.986765	0.986516	0.98649	0.986742	0.987048	0.986721	0.985938
CCS	ngmlr-svim	DEL	25x	SIM	F1	0.962647	0.962647	0.962082	0.959889	0.954685	0.945325	0.92963	0.908252	0.87845	0.846955	0.808389	0.768159	0.727404	0.683867	0.645761	0.612678	0.578651	0.545548	0.509191
CCS	ngmlr-svim	DEL	25x	SIM	recall	0.946612	0.946612	0.944618	0.938639	0.926822	0.908314	0.879271	0.840689	0.790718	0.740604	0.683229	0.627847	0.575171	0.522637	0.479356	0.443764	0.409026	0.376851	0.343109
CCS	ngmlr-svim	DEL	25x	SIM	precision	0.979234	0.979234	0.980204	0.982124	0.984276	0.98548	0.986109	0.987623	0.98808	0.988973	0.989689	0.989233	0.989226	0.988955	0.98913	0.98921	0.988644	0.987687	0.986896
CCS	ngmlr-svision	DEL	25x	SIM	F1	0.956907	0.961011	0.96175	0.958796	0.953851	0.943683	0.929263	0.908365	0.878465	0.846892	0.808762	0.769485	0.728059	0.682549	0.645447	0.613339	0.580508	0.545342	0.508852
CCS	ngmlr-svision	DEL	25x	SIM	recall	0.967397	0.963269	0.957574	0.947466	0.932802	0.911304	0.881834	0.84254	0.791856	0.741031	0.683371	0.628986	0.575171	0.520074	0.47779	0.443195	0.409596	0.375427	0.341686
CCS	ngmlr-svision	DEL	25x	SIM	precision	0.946643	0.958764	0.965963	0.9704	0.975871	0.978447	0.982083	0.985348	0.986345	0.988041	0.990508	0.990805	0.991654	0.992663	0.99437	0.995523	0.996191	0.996222	0.996264
CCS	pbmm2-cutesv	DEL	25x	SIM	F1	0.967485	0.967476	0.966652	0.963566	0.958175	0.946372	0.928287	0.906197	0.872433	0.839827	0.799087	0.755961	0.716588	0.673596	0.633073	0.596947	0.56236	0.523103	0.485141
CCS	pbmm2-cutesv	DEL	25x	SIM	recall	0.951025	0.95074	0.949174	0.943195	0.932802	0.910735	0.878132	0.838981	0.783314	0.731919	0.672694	0.613895	0.563354	0.512101	0.466828	0.428673	0.393508	0.356207	0.321896
CCS	pbmm2-cutesv	DEL	25x	SIM	precision	0.984525	0.984811	0.984786	0.984837	0.984967	0.984911	0.984517	0.985122	0.984434	0.985055	0.983965	0.983577	0.984328	0.983862	0.983208	0.982702	0.985032	0.984264	0.984327
CCS	pbmm2-cutesv2	DEL	25x	SIM	F1	0.965167	0.965227	0.96455	0.961976	0.957018	0.945584	0.928324	0.906195	0.87018	0.838557	0.797661	0.75334	0.714104	0.671608	0.632261	0.595373	0.560424	0.521666	0.483618
CCS	pbmm2-cutesv2	DEL	25x	SIM	recall	0.946754	0.946469	0.945188	0.940063	0.930382	0.909169	0.877705	0.838269	0.779186	0.729499	0.670131	0.610051	0.56008	0.509539	0.465689	0.426822	0.391515	0.354784	0.320473
CCS	pbmm2-cutesv2	DEL	25x	SIM	precision	0.98431	0.984743	0.984723	0.984934	0.985225	0.985038	0.985139	0.986099	0.985239	0.985953	0.98514	0.984605	0.984977	0.984865	0.984351	0.983919	0.985663	0.98498	0.98512
CCS	pbmm2-debreak	DEL	25x	SIM	F1	0.965527	0.965497	0.964741	0.960503	0.951768	0.937212	0.914873	0.88682	0.84947	0.811245	0.768029	0.72114	0.680086	0.636819	0.597959	0.559201	0.519916	0.476519	0.434406
CCS	pbmm2-debreak	DEL	25x	SIM	recall	0.960991	0.960137	0.958286	0.945188	0.925683	0.896782	0.856065	0.80709	0.74758	0.690205	0.629983	0.569191	0.519505	0.470814	0.429527	0.390661	0.353075	0.314208	0.278616
CCS	pbmm2-debreak	DEL	25x	SIM	precision	0.970106	0.970919	0.971284	0.976324	0.979364	0.981458	0.982356	0.984031	0.983518	0.983766	0.983552	0.98376	0.984354	0.983641	0.983697	0.983513	0.985692	0.985708	0.985398
CCS	pbmm2-delly	DEL	25x	SIM	F1	0.963309	0.963309	0.959283	0.951762	0.942286	0.925773	0.902757	0.874498	0.835493	0.799562	0.757364	0.710729	0.668226	0.624807	0.582976	0.548004	0.50942	0.468513	0.425072
CCS	pbmm2-delly	DEL	25x	SIM	recall	0.955011	0.955011	0.944191	0.928388	0.910023	0.879841	0.839265	0.791145	0.729926	0.676395	0.618593	0.558798	0.508257	0.45971	0.41586	0.381122	0.344533	0.308229	0.271782
CCS	pbmm2-delly	DEL	25x	SIM	precision	0.971751	0.971751	0.974864	0.976344	0.976922	0.976766	0.97664	0.977485	0.976757	0.977572	0.976404	0.976125	0.975143	0.97494	0.974641	0.974873	0.976988	0.976105	0.974974
CCS	pbmm2-nanosv	DEL	25x	SIM	F1	0.225109	0.218313	0.20748	0.194448	0.178105	0.16188	0.144251	0.129521	0.113749	0.0994729	0.0852397	0.0716049	0.0583034	0.0377042	0.0205692	0.00963446	0.00737589	0.00539543	0.00341103
CCS	pbmm2-nanosv	DEL	25x	SIM	recall	0.131976	0.124573	0.116885	0.1082	0.0980923	0.0882688	0.0778759	0.0693337	0.0603645	0.0523918	0.0445615	0.0371583	0.0300399	0.0192198	0.0103929	0.00484055	0.00370159	0.00270501	0.00170843
CCS	pbmm2-nanosv	DEL	25x	SIM	precision	0.764851	0.882056	0.922472	0.958386	0.966339	0.974843	0.976786	0.981855	0.983759	0.981333	0.978125	0.981203	0.985981	0.985401	0.986486	1	1	1	1
CCS	pbmm2-pbsv	DEL	25x	SIM	F1	0.951026	0.95095	0.94966	0.945433	0.93532	0.917383	0.893565	0.859424	0.815978	0.772894	0.725058	0.676644	0.632505	0.591716	0.553662	0.51192	0.468737	0.422726	0.374871
CCS	pbmm2-pbsv	DEL	25x	SIM	recall	0.937215	0.937073	0.934653	0.926253	0.906891	0.873434	0.831293	0.773776	0.70672	0.644647	0.580438	0.521355	0.470957	0.427107	0.388525	0.348519	0.30951	0.270644	0.232773
CCS	pbmm2-pbsv	DEL	25x	SIM	precision	0.965249	0.965244	0.965157	0.965425	0.96559	0.96599	0.965922	0.966394	0.965195	0.964841	0.965656	0.963684	0.962747	0.962773	0.96295	0.96378	0.965364	0.964975	0.962331
CCS	pbmm2-picky	DEL	25x	SIM	F1	0.0640321	0.0335041	0.0215837	0.0143824	0.00764656	0.0053916	0.00369371	0.00227531	0.00170697	0.00142268	0.000853849	0.000853849	0.000284698	0.000284698	0	0	0	0	0
CCS	pbmm2-picky	DEL	25x	SIM	recall	0.0340262	0.0172267	0.0109624	0.00726082	0.00384396	0.00270501	0.0018508	0.00113895	0.000854214	0.000711845	0.000427107	0.000427107	0.000142369	0.000142369	0	0	0	0	0
CCS	pbmm2-picky	DEL	25x	SIM	precision	0.54195	0.60804	0.693694	0.75	0.710526	0.791667	0.866667	1	1	1	1	1	1	1	0	0	0	0	0
CCS	pbmm2-sniffles	DEL	25x	SIM	F1	0.954371	0.954307	0.950508	0.94388	0.934731	0.919759	0.898923	0.87373	0.839506	0.805458	0.763416	0.717141	0.675168	0.632965	0.595968	0.558343	0.522727	0.481176	0.439471
CCS	pbmm2-sniffles	DEL	25x	SIM	recall	0.939493	0.933656	0.925541	0.912301	0.895074	0.868166	0.831862	0.789579	0.735763	0.684937	0.626851	0.567056	0.516372	0.468821	0.429243	0.391372	0.356919	0.319334	0.283741
CCS	pbmm2-sniffles	DEL	25x	SIM	precision	0.969728	0.975893	0.97686	0.977724	0.978065	0.97787	0.977744	0.977958	0.977307	0.977448	0.976059	0.975269	0.975	0.973972	0.974467	0.973787	0.976246	0.975642	0.974096
CCS	pbmm2-sniffles2	DEL	25x	SIM	F1	0.967314	0.967449	0.966105	0.962786	0.955625	0.942857	0.925279	0.90155	0.86604	0.834877	0.793273	0.749031	0.710041	0.666917	0.627664	0.590706	0.555941	0.517198	0.477596
CCS	pbmm2-sniffles2	DEL	25x	SIM	recall	0.9543	0.954157	0.951595	0.944761	0.930524	0.906748	0.874431	0.832432	0.77406	0.725228	0.664863	0.605495	0.556236	0.504983	0.461276	0.422551	0.387671	0.351082	0.315632
CCS	pbmm2-sniffles2	DEL	25x	SIM	precision	0.980688	0.981116	0.981066	0.981512	0.982119	0.981961	0.982406	0.983185	0.982827	0.983588	0.983158	0.981764	0.981412	0.981733	0.981818	0.981157	0.982323	0.981688	0.980973
CCS	pbmm2-svim	DEL	25x	SIM	F1	0.964909	0.964909	0.963251	0.958791	0.951964	0.939116	0.921086	0.896663	0.860695	0.829436	0.787312	0.742454	0.703062	0.660699	0.620509	0.583998	0.550327	0.511408	0.472582
CCS	pbmm2-svim	DEL	25x	SIM	recall	0.957147	0.957147	0.953445	0.944049	0.92967	0.904755	0.871583	0.828303	0.768793	0.719675	0.659026	0.598804	0.549117	0.499146	0.454869	0.416714	0.382973	0.346241	0.311646
CCS	pbmm2-svim	DEL	25x	SIM	precision	0.972797	0.972797	0.97326	0.974001	0.975355	0.97619	0.976551	0.977322	0.977552	0.978703	0.977614	0.976777	0.97695	0.976874	0.97587	0.975667	0.977471	0.977885	0.977232
CCS	pbmm2-svision	DEL	25x	SIM	F1	0.956834	0.962968	0.963	0.958285	0.950887	0.937898	0.919556	0.89301	0.858083	0.820372	0.777586	0.732815	0.690337	0.64676	0.612253	0.57599	0.536864	0.49487	0.449559
CCS	pbmm2-svision	DEL	25x	SIM	recall	0.967255	0.964408	0.957859	0.945188	0.927534	0.900911	0.8666	0.819334	0.760962	0.702876	0.642084	0.583571	0.531464	0.481065	0.443195	0.405752	0.368024	0.329584	0.290575
CCS	pbmm2-svision	DEL	25x	SIM	precision	0.946635	0.961533	0.968197	0.971751	0.975445	0.978053	0.979405	0.981245	0.983622	0.985036	0.985577	0.984626	0.984701	0.986569	0.989825	0.99234	0.991942	0.99271	0.992704
CCS	winnowmap-cutesv	DEL	25x	SIM	F1	0.976337	0.976478	0.976401	0.975511	0.972521	0.964537	0.950691	0.931791	0.906725	0.878181	0.840963	0.799659	0.761771	0.718844	0.680652	0.645503	0.613262	0.580964	0.547631
CCS	winnowmap-cutesv	DEL	25x	SIM	recall	0.960421	0.960421	0.960137	0.958428	0.952306	0.937073	0.911304	0.877136	0.833144	0.786162	0.72836	0.668565	0.617312	0.562927	0.517369	0.477648	0.443052	0.410165	0.377705
CCS	winnowmap-cutesv	DEL	25x	SIM	precision	0.992789	0.993081	0.993225	0.993213	0.993613	0.993659	0.993636	0.99371	0.994562	0.994597	0.99475	0.994705	0.994495	0.994217	0.994527	0.995254	0.99584	0.995508	0.995497
CCS	winnowmap-cutesv2	DEL	25x	SIM	F1	0.974001	0.973923	0.9737	0.972949	0.970466	0.963284	0.949702	0.931121	0.905109	0.876684	0.839512	0.797165	0.760169	0.716265	0.678679	0.642816	0.612563	0.579994	0.545849
CCS	winnowmap-cutesv2	DEL	25x	SIM	recall	0.954727	0.954442	0.954015	0.952449	0.947323	0.933798	0.908599	0.874715	0.829727	0.782887	0.72537	0.664436	0.614607	0.559226	0.514806	0.474516	0.442198	0.409026	0.375854
CCS	winnowmap-cutesv2	DEL	25x	SIM	precision	0.994071	0.994216	0.994214	0.994352	0.994768	0.994692	0.994701	0.995302	0.995559	0.996015	0.996285	0.996158	0.996078	0.995943	0.995595	0.996115	0.996471	0.996531	0.996602
CCS	winnowmap-debreak	DEL	25x	SIM	F1	0.968855	0.968483	0.968465	0.968514	0.964831	0.954358	0.939115	0.917687	0.890355	0.857559	0.818197	0.777739	0.737888	0.696159	0.656298	0.620615	0.588365	0.55414	0.517332
CCS	winnowmap-debreak	DEL	25x	SIM	recall	0.967682	0.966828	0.966259	0.956862	0.945188	0.922836	0.892654	0.853929	0.806948	0.754271	0.695188	0.638667	0.58656	0.53545	0.489607	0.450883	0.417568	0.383969	0.349516
CCS	winnowmap-debreak	DEL	25x	SIM	precision	0.97003	0.970143	0.970681	0.980452	0.985307	0.98811	0.990678	0.991733	0.992992	0.993623	0.994096	0.994238	0.994448	0.99471	0.995081	0.995286	0.995587	0.995203	0.995136
CCS	winnowmap-delly	DEL	25x	SIM	F1	0.965907	0.965907	0.963944	0.957847	0.948802	0.933591	0.913844	0.888613	0.858192	0.824082	0.782275	0.740276	0.700082	0.658682	0.618002	0.582751	0.545007	0.50638	0.46999
CCS	winnowmap-delly	DEL	25x	SIM	recall	0.961987	0.961987	0.953445	0.939778	0.922124	0.89365	0.858485	0.81492	0.765091	0.712272	0.652192	0.596099	0.545843	0.497153	0.452591	0.415575	0.37799	0.341828	0.309368
CCS	winnowmap-delly	DEL	25x	SIM	precision	0.969858	0.969858	0.974676	0.976624	0.97707	0.977269	0.976835	0.976959	0.977091	0.97753	0.977176	0.976446	0.975821	0.975692	0.973958	0.97495	0.976462	0.976413	0.977508
CCS	winnowmap-nanosv	DEL	25x	SIM	F1	0.152943	0.148986	0.142425	0.13291	0.124151	0.110947	0.0984582	0.0891668	0.0821394	0.074541	0.0681881	0.0599199	0.0502289	0.0368818	0.0255798	0.0158192	0.0116065	0.00935242	0.00765849
CCS	winnowmap-nanosv	DEL	25x	SIM	recall	0.085279	0.0815774	0.077164	0.0714692	0.066344	0.0587984	0.0518223	0.046697	0.0428531	0.0387244	0.0353075	0.0308941	0.0257688	0.0187927	0.0129556	0.00797267	0.00583713	0.00469818	0.00384396
CCS	winnowmap-nanosv	DEL	25x	SIM	precision	0.74042	0.857784	0.923339	0.94717	0.964803	0.980998	0.983784	0.984985	0.986885	0.992701	0.992	0.990868	0.989071	0.985075	1	1	1	1	1
CCS	winnowmap-nanovar	DEL	25x	SIM	F1	0.931902	0.931971	0.931892	0.931734	0.930388	0.926811	0.917199	0.901176	0.877179	0.850305	0.813264	0.773001	0.734795	0.692873	0.653853	0.621286	0.589861	0.555567	0.522374
CCS	winnowmap-nanovar	DEL	25x	SIM	recall	0.896213	0.896213	0.896071	0.895786	0.893366	0.886105	0.868166	0.839977	0.79869	0.753702	0.696612	0.639949	0.589123	0.537016	0.4916	0.455438	0.422409	0.38824	0.356492
CCS	winnowmap-nanovar	DEL	25x	SIM	precision	0.970552	0.970702	0.970697	0.970688	0.970611	0.971437	0.972103	0.971993	0.972776	0.975313	0.976842	0.975901	0.976174	0.97619	0.975975	0.977092	0.977273	0.976369	0.97698
CCS	winnowmap-pbsv	DEL	25x	SIM	F1	0.958749	0.958668	0.958668	0.956853	0.951479	0.941185	0.9243	0.903079	0.872716	0.83859	0.798696	0.753321	0.715425	0.674322	0.636598	0.60329	0.57306	0.538398	0.500791
CCS	winnowmap-pbsv	DEL	25x	SIM	recall	0.95131	0.951025	0.951025	0.947181	0.936646	0.916999	0.885678	0.847665	0.795558	0.740034	0.680382	0.617597	0.568195	0.518366	0.475228	0.438639	0.407318	0.373292	0.337842
CCS	winnowmap-pbsv	DEL	25x	SIM	precision	0.966305	0.966435	0.966435	0.966725	0.966789	0.966682	0.966444	0.966245	0.966448	0.96743	0.966822	0.965502	0.965642	0.964503	0.963904	0.965831	0.966228	0.96539	0.967387
CCS	winnowmap-picky	DEL	25x	SIM	F1	0.0998122	0.0543448	0.0318569	0.0210881	0.0107451	0.00510493	0.00255609	0.00142126	0.00142126	0.00113733	0.0011375	0.00056899	0.00056899	0.000284535	0.000284576	0	0	0	0
CCS	winnowmap-picky	DEL	25x	SIM	recall	0.0529613	0.0280467	0.0162301	0.0106777	0.00541002	0.00256264	0.00128132	0.000711845	0.000711845	0.000569476	0.000569476	0.000284738	0.000284738	0.000142369	0.000142369	0	0	0	0
CCS	winnowmap-picky	DEL	25x	SIM	precision	0.865116	0.871681	0.857143	0.842697	0.77551	0.642857	0.5	0.416667	0.416667	0.4	0.444444	0.333333	0.333333	0.2	0.25	0	0	0	0
CCS	winnowmap-sniffles	DEL	25x	SIM	F1	0.958785	0.95921	0.958842	0.956046	0.951717	0.943145	0.929643	0.911271	0.887345	0.860618	0.823617	0.781767	0.743701	0.700878	0.664219	0.630145	0.598081	0.563666	0.530481
CCS	winnowmap-sniffles	DEL	25x	SIM	recall	0.943907	0.940774	0.938639	0.93209	0.923263	0.906891	0.882261	0.849516	0.809083	0.765661	0.708998	0.649487	0.598804	0.545416	0.502278	0.464265	0.430382	0.395786	0.36361
CCS	winnowmap-sniffles	DEL	25x	SIM	precision	0.97414	0.978383	0.979935	0.981265	0.981981	0.982418	0.982403	0.982708	0.982368	0.982463	0.982442	0.981709	0.981106	0.980297	0.980272	0.980457	0.979903	0.978873	0.980422
CCS	winnowmap-sniffles2	DEL	25x	SIM	F1	0.972817	0.972665	0.972661	0.970722	0.965988	0.956566	0.942577	0.922575	0.894753	0.865488	0.828482	0.787396	0.748696	0.706162	0.668299	0.632618	0.601959	0.566907	0.534205
CCS	winnowmap-sniffles2	DEL	25x	SIM	recall	0.960421	0.959994	0.959852	0.955866	0.946185	0.928104	0.90205	0.866031	0.818195	0.769932	0.713126	0.654613	0.602933	0.549829	0.505268	0.465547	0.433087	0.397779	0.366315
CCS	winnowmap-sniffles2	DEL	25x	SIM	precision	0.985537	0.985675	0.985817	0.986048	0.986639	0.98683	0.986916	0.987019	0.987118	0.988124	0.988358	0.987755	0.98741	0.986714	0.986656	0.986723	0.986701	0.986234	0.986202
CCS	winnowmap-svim	DEL	25x	SIM	F1	0.970936	0.970936	0.970328	0.966881	0.961413	0.950673	0.935554	0.913723	0.886016	0.856083	0.817325	0.775761	0.736654	0.694665	0.656211	0.620117	0.587859	0.55176	0.518168
CCS	winnowmap-svim	DEL	25x	SIM	recall	0.963126	0.963126	0.961418	0.953872	0.941771	0.920558	0.8918	0.852648	0.805097	0.755837	0.697181	0.63881	0.587415	0.535735	0.491458	0.452022	0.418423	0.38283	0.351224
CCS	winnowmap-svim	DEL	25x	SIM	precision	0.978874	0.978874	0.979405	0.980249	0.981891	0.982824	0.983823	0.984224	0.98502	0.986986	0.987497	0.987456	0.987554	0.987664	0.987132	0.987251	0.987899	0.987514	0.98759
CCS	winnowmap-svision	DEL	25x	SIM	F1	0.949482	0.963099	0.965979	0.964163	0.960162	0.950238	0.935818	0.913392	0.886118	0.853842	0.815614	0.776481	0.736456	0.692286	0.654198	0.61831	0.586854	0.550041	0.5144
CCS	winnowmap-svision	DEL	25x	SIM	recall	0.972665	0.969818	0.966116	0.957574	0.94533	0.922978	0.89365	0.852079	0.804243	0.752278	0.694618	0.639237	0.586418	0.532175	0.488041	0.449032	0.416287	0.380268	0.347096
CCS	winnowmap-svision	DEL	25x	SIM	precision	0.927379	0.956473	0.965841	0.970843	0.975466	0.979157	0.982162	0.984213	0.986553	0.98711	0.987652	0.988769	0.989668	0.990199	0.991898	0.992448	0.99422	0.993676	0.993075
CCS	lra-cutesv	DUP_INS	25x	SIM	F1	0.911484	0.911001	0.908411	0.902082	0.887601	0.86513	0.837034	0.801927	0.761303	0.71637	0.671223	0.627707	0.582181	0.537499	0.495311	0.456989	0.415946	0.374087	0.328457
CCS	lra-cutesv	DUP_INS	25x	SIM	recall	0.847614	0.842966	0.837155	0.825767	0.801131	0.764797	0.721413	0.670592	0.615742	0.559033	0.505965	0.458088	0.411063	0.367834	0.329408	0.296328	0.262705	0.230167	0.196545
CCS	lra-cutesv	DUP_INS	25x	SIM	precision	0.985764	0.990984	0.992925	0.993939	0.994997	0.995764	0.996789	0.997235	0.996989	0.99696	0.996795	0.996797	0.997368	0.997689	0.997888	0.998173	0.998234	0.99832	0.998819
CCS	lra-cutesv2	DUP_INS	25x	SIM	F1	0.893332	0.892467	0.889161	0.882721	0.868534	0.848852	0.82573	0.796444	0.765126	0.727024	0.690335	0.649642	0.608272	0.566505	0.524116	0.483401	0.445072	0.40348	0.357401
CCS	lra-cutesv2	DUP_INS	25x	SIM	recall	0.827239	0.822358	0.815696	0.804385	0.780524	0.748993	0.713046	0.66974	0.626511	0.576697	0.531763	0.484816	0.439805	0.397273	0.356523	0.319802	0.287031	0.253331	0.218004
CCS	lra-cutesv2	DUP_INS	25x	SIM	precision	0.970904	0.975643	0.977169	0.97796	0.978916	0.979435	0.980714	0.982275	0.982505	0.983355	0.983663	0.984272	0.985933	0.986913	0.989039	0.989691	0.990377	0.990609	0.991194
CCS	lra-debreak	DUP_INS	25x	SIM	F1	0.908399	0.901307	0.893813	0.873398	0.845445	0.809834	0.769567	0.723251	0.675349	0.626648	0.578536	0.532007	0.483196	0.43454	0.393928	0.352205	0.309697	0.26552	0.222283
CCS	lra-debreak	DUP_INS	25x	SIM	recall	0.878912	0.854664	0.832739	0.789123	0.739077	0.683917	0.626898	0.5674	0.510226	0.456539	0.407189	0.362488	0.318562	0.27758	0.245274	0.213743	0.18322	0.153083	0.125039
CCS	lra-debreak	DUP_INS	25x	SIM	precision	0.939934	0.953336	0.964555	0.977825	0.987578	0.992579	0.996306	0.997141	0.998484	0.998814	0.99886	0.999359	1	1	1	1	1	1	1
CCS	lra-sniffles2	DUP_INS	25x	SIM	F1	0.896401	0.897509	0.895879	0.887072	0.869955	0.846195	0.815365	0.777202	0.734796	0.690712	0.646188	0.602454	0.558165	0.515087	0.475988	0.437387	0.398834	0.352791	0.307995
CCS	lra-sniffles2	DUP_INS	25x	SIM	recall	0.856678	0.846994	0.836226	0.815463	0.782306	0.740781	0.693136	0.638596	0.582662	0.528897	0.478308	0.431748	0.387512	0.347149	0.312519	0.280059	0.249148	0.214208	0.182058
CCS	lra-sniffles2	DUP_INS	25x	SIM	precision	0.939986	0.95443	0.964697	0.972469	0.979723	0.986587	0.989931	0.992654	0.994447	0.99519	0.995646	0.996424	0.997408	0.997773	0.998021	0.998067	0.999068	0.999277	0.99915
CCS	lra-svim	DUP_INS	25x	SIM	F1	0.877685	0.877663	0.87265	0.860916	0.840558	0.811054	0.777245	0.734773	0.689243	0.641668	0.593492	0.548264	0.505295	0.458793	0.41857	0.379566	0.340532	0.296648	0.260143
CCS	lra-svim	DUP_INS	25x	SIM	recall	0.824682	0.821738	0.809033	0.782848	0.742098	0.691199	0.64092	0.583669	0.527425	0.473272	0.422451	0.377983	0.33824	0.2978	0.26472	0.234273	0.205222	0.174156	0.14952
CCS	lra-svim	DUP_INS	25x	SIM	precision	0.937968	0.941756	0.947125	0.956279	0.969142	0.981194	0.987232	0.991446	0.994304	0.996087	0.997257	0.997751	0.998399	0.998701	0.999415	0.999339	0.999623	1	1
CCS	lra-svision	DUP_INS	25x	SIM	F1	0.848337	0.873666	0.873375	0.857265	0.831364	0.79797	0.759912	0.712119	0.664257	0.614824	0.565927	0.520444	0.475263	0.429701	0.388466	0.348177	0.305258	0.264937	0.22424
CCS	lra-svision	DUP_INS	25x	SIM	recall	0.89983	0.856136	0.817013	0.774481	0.724899	0.670127	0.616207	0.554695	0.498218	0.444376	0.395026	0.35203	0.311822	0.273706	0.241091	0.2108	0.180121	0.152696	0.126278
CCS	lra-svision	DUP_INS	25x	SIM	precision	0.802418	0.891929	0.938089	0.959866	0.974484	0.986092	0.991029	0.994306	0.996282	0.997392	0.997457	0.997804	0.998759	0.999152	0.999358	0.999633	1	1	1
CCS	minimap2-cutesv	DUP_INS	25x	SIM	F1	0.909633	0.917934	0.919466	0.91537	0.90454	0.887052	0.863185	0.833223	0.796078	0.756236	0.71395	0.67153	0.630599	0.587543	0.549414	0.512946	0.476062	0.435196	0.390739
CCS	minimap2-cutesv	DUP_INS	25x	SIM	recall	0.910443	0.905098	0.896886	0.881934	0.856678	0.822901	0.781066	0.732491	0.676092	0.620081	0.564611	0.51348	0.466842	0.421289	0.383096	0.348389	0.315076	0.280291	0.2445
CCS	minimap2-cutesv	DUP_INS	25x	SIM	precision	0.908824	0.931139	0.943213	0.951442	0.958066	0.962051	0.9646	0.966077	0.967839	0.969007	0.970698	0.970141	0.971309	0.970551	0.970941	0.972114	0.973432	0.972842	0.972274
CCS	minimap2-cutesv2	DUP_INS	25x	SIM	F1	0.900636	0.902484	0.898688	0.890812	0.876749	0.856364	0.829727	0.79562	0.759214	0.717816	0.675759	0.63495	0.594682	0.555525	0.517628	0.482932	0.446479	0.407514	0.365174
CCS	minimap2-cutesv2	DUP_INS	25x	SIM	recall	0.893554	0.882244	0.870003	0.849163	0.818097	0.778974	0.732182	0.678262	0.625581	0.570421	0.518206	0.471491	0.427952	0.388131	0.35203	0.320576	0.289046	0.257127	0.224202
CCS	minimap2-cutesv2	DUP_INS	25x	SIM	precision	0.907832	0.923676	0.929328	0.936758	0.944459	0.950827	0.957257	0.962088	0.965447	0.967924	0.970968	0.971894	0.97425	0.976799	0.977414	0.978482	0.980552	0.981662	0.983685
CCS	minimap2-debreak	DUP_INS	25x	SIM	F1	0.93843	0.938127	0.936644	0.924534	0.906743	0.880848	0.847105	0.807735	0.762675	0.717412	0.670508	0.625007	0.58214	0.537373	0.495427	0.45417	0.409413	0.359616	0.311997
CCS	minimap2-debreak	DUP_INS	25x	SIM	recall	0.918655	0.91269	0.903083	0.873179	0.83762	0.792067	0.737837	0.679579	0.617679	0.56004	0.504881	0.454834	0.41083	0.367601	0.329408	0.293849	0.257437	0.219244	0.184847
CCS	minimap2-debreak	DUP_INS	25x	SIM	precision	0.959075	0.965023	0.972795	0.982308	0.9883	0.992043	0.994362	0.995461	0.996625	0.997792	0.997856	0.998639	0.998494	0.998527	0.998825	0.999473	0.999398	0.999647	0.999581
CCS	minimap2-nanosv	DUP_INS	25x	SIM	F1	0.616016	0.680247	0.713146	0.719217	0.707278	0.682018	0.648641	0.611915	0.569487	0.524694	0.483573	0.444405	0.405219	0.36986	0.333248	0.302952	0.271431	0.238424	0.206045
CCS	minimap2-nanosv	DUP_INS	25x	SIM	recall	0.83731	0.805857	0.751627	0.691664	0.635033	0.578246	0.522234	0.469864	0.418733	0.370778	0.330105	0.293694	0.259839	0.23102	0.202742	0.180508	0.158584	0.136427	0.115665
CCS	minimap2-nanosv	DUP_INS	25x	SIM	precision	0.487242	0.588515	0.678414	0.749056	0.798072	0.83118	0.855783	0.877079	0.889858	0.897095	0.903712	0.912834	0.919912	0.926951	0.935311	0.941795	0.941149	0.944742	0.942551
CCS	minimap2-nanovar	DUP_INS	25x	SIM	F1	0.785809	0.786971	0.787114	0.785774	0.780311	0.771626	0.755507	0.732212	0.704621	0.668328	0.631203	0.597006	0.561216	0.524574	0.487797	0.457354	0.426549	0.392762	0.35626
CCS	minimap2-nanovar	DUP_INS	25x	SIM	recall	0.737837	0.73652	0.734428	0.730012	0.718469	0.700728	0.672219	0.633793	0.590641	0.540363	0.492718	0.451038	0.410521	0.372095	0.335993	0.307406	0.280059	0.251394	0.22211
CCS	minimap2-nanovar	DUP_INS	25x	SIM	precision	0.840452	0.844841	0.847943	0.850758	0.853802	0.858485	0.862353	0.866815	0.87311	0.875706	0.877968	0.882656	0.886714	0.888786	0.889824	0.892889	0.894359	0.8974	0.899592
CCS	minimap2-pbsv	DUP_INS	25x	SIM	F1	0.914492	0.914532	0.911672	0.901512	0.882243	0.854673	0.816061	0.772794	0.724581	0.677831	0.631813	0.581519	0.536171	0.492826	0.450893	0.404768	0.352363	0.300586	0.249831
CCS	minimap2-pbsv	DUP_INS	25x	SIM	recall	0.862101	0.861714	0.855593	0.836071	0.800976	0.754493	0.69515	0.633328	0.570576	0.514255	0.462969	0.410753	0.366904	0.327316	0.291292	0.253874	0.213976	0.176945	0.14278
CCS	minimap2-pbsv	DUP_INS	25x	SIM	precision	0.973663	0.974249	0.975618	0.978068	0.981861	0.985529	0.987889	0.991029	0.992454	0.99401	0.994508	0.995307	0.995376	0.996933	0.997347	0.997868	0.997472	0.997816	0.998375
CCS	minimap2-picky	DUP_INS	25x	SIM	F1	0.138643	0.113808	0.0864329	0.058483	0.0421633	0.0274572	0.0205043	0.013891	0.00949391	0.00613968	0.00507068	0.00307692	0.00184871	0.00154131	0.0010795	0.000771367	0.000462927	0.000463034	0.000463142
CCS	minimap2-picky	DUP_INS	25x	SIM	recall	0.0910288	0.0659281	0.0472575	0.0309111	0.0219244	0.0140998	0.0104586	0.00704989	0.00480322	0.00309885	0.00255655	0.00154943	0.000929656	0.000774713	0.000542299	0.000387357	0.000232414	0.000232414	0.000232414
CCS	minimap2-picky	DUP_INS	25x	SIM	precision	0.290698	0.41573	0.505385	0.541384	0.54845	0.52149	0.519231	0.469072	0.405229	0.327869	0.305556	0.217391	0.162162	0.147059	0.114754	0.0892857	0.0566038	0.06	0.0638298
CCS	minimap2-sniffles	DUP_INS	25x	SIM	F1	0.802419	0.828198	0.835059	0.832777	0.820711	0.800107	0.771846	0.74236	0.707376	0.671758	0.63121	0.592084	0.553686	0.513214	0.475599	0.437824	0.396716	0.353883	0.311411
CCS	minimap2-sniffles	DUP_INS	25x	SIM	recall	0.812209	0.799582	0.784242	0.763325	0.733731	0.697707	0.654168	0.611636	0.565386	0.521305	0.47397	0.431128	0.391308	0.35203	0.317478	0.28463	0.250852	0.217462	0.186164
CCS	minimap2-sniffles	DUP_INS	25x	SIM	precision	0.792861	0.858938	0.892917	0.916132	0.931085	0.937734	0.94115	0.944152	0.944603	0.944289	0.944573	0.944822	0.946412	0.946667	0.947514	0.948129	0.947892	0.949594	0.951683
CCS	minimap2-sniffles2	DUP_INS	25x	SIM	F1	0.886364	0.886177	0.88323	0.877533	0.866761	0.849684	0.826207	0.795245	0.758187	0.717464	0.675706	0.635426	0.59611	0.555211	0.517751	0.484591	0.448994	0.409367	0.368066
CCS	minimap2-sniffles2	DUP_INS	25x	SIM	recall	0.870158	0.860707	0.849086	0.83212	0.80485	0.770297	0.728308	0.678959	0.625116	0.570809	0.51929	0.47273	0.429811	0.388364	0.352495	0.322203	0.29137	0.258677	0.226449
CCS	minimap2-sniffles2	DUP_INS	25x	SIM	precision	0.903184	0.913201	0.920235	0.928189	0.938991	0.947313	0.954513	0.959597	0.963233	0.965535	0.966965	0.968879	0.97231	0.973398	0.974722	0.976979	0.978153	0.980617	0.982521
CCS	minimap2-svim	DUP_INS	25x	SIM	F1	0.842654	0.841333	0.838759	0.832748	0.821383	0.803554	0.77647	0.738998	0.699629	0.659929	0.617664	0.576871	0.535438	0.49682	0.457999	0.424253	0.389975	0.349622	0.311539
CCS	minimap2-svim	DUP_INS	25x	SIM	recall	0.877285	0.866362	0.848311	0.817942	0.77789	0.732182	0.679501	0.619228	0.562907	0.510923	0.460257	0.415246	0.373102	0.335838	0.300744	0.271847	0.244112	0.213124	0.185311
CCS	minimap2-svim	DUP_INS	25x	SIM	precision	0.810652	0.81771	0.82942	0.8481	0.870029	0.890344	0.905721	0.916208	0.924075	0.931629	0.938695	0.944493	0.947845	0.954215	0.959941	0.965603	0.968942	0.972428	0.977124
CCS	minimap2-svision	DUP_INS	25x	SIM	F1	0.747305	0.806505	0.827327	0.830409	0.819394	0.79932	0.768138	0.729755	0.688296	0.646259	0.600713	0.558284	0.51983	0.478699	0.439402	0.4051	0.365357	0.324606	0.286336
CCS	minimap2-svision	DUP_INS	25x	SIM	recall	0.93167	0.904788	0.869693	0.826774	0.778355	0.728695	0.670127	0.60877	0.550589	0.497211	0.444066	0.398125	0.359467	0.320344	0.285792	0.257205	0.225829	0.19546	0.168268
CCS	minimap2-svision	DUP_INS	25x	SIM	precision	0.623852	0.727482	0.788897	0.834076	0.865002	0.885104	0.89973	0.910756	0.917861	0.922922	0.928109	0.934024	0.938511	0.946658	0.950039	0.953201	0.956051	0.956769	0.959788
CCS	ngmlr-cutesv	DUP_INS	25x	SIM	F1	0.86174	0.873923	0.88099	0.881987	0.879185	0.868352	0.851966	0.82856	0.800544	0.765351	0.722736	0.681885	0.642909	0.603059	0.566843	0.528755	0.495185	0.461548	0.424202
CCS	ngmlr-cutesv	DUP_INS	25x	SIM	recall	0.867214	0.860552	0.854509	0.844747	0.829021	0.802526	0.770452	0.729548	0.684072	0.632476	0.575535	0.524171	0.478695	0.435311	0.398125	0.361481	0.330648	0.301286	0.27022
CCS	ngmlr-cutesv	DUP_INS	25x	SIM	precision	0.856334	0.887717	0.909166	0.92266	0.935811	0.945941	0.952769	0.958668	0.964816	0.968906	0.971111	0.97535	0.978619	0.981142	0.983729	0.984181	0.985681	0.986055	0.986146
CCS	ngmlr-cutesv2	DUP_INS	25x	SIM	F1	0.857198	0.866456	0.871416	0.871839	0.867587	0.855292	0.838592	0.812553	0.782737	0.745369	0.701032	0.660062	0.619959	0.581901	0.54751	0.511225	0.478473	0.443456	0.405913
CCS	ngmlr-cutesv2	DUP_INS	25x	SIM	recall	0.857995	0.848466	0.840564	0.829253	0.810892	0.782306	0.749458	0.705067	0.658274	0.604819	0.547335	0.498063	0.45313	0.413232	0.37899	0.344902	0.315541	0.285714	0.255268
CCS	ngmlr-cutesv2	DUP_INS	25x	SIM	precision	0.856403	0.885225	0.904619	0.919035	0.932805	0.943298	0.951791	0.958706	0.965239	0.97102	0.974752	0.978241	0.981211	0.983226	0.985893	0.987359	0.989313	0.990067	0.990382
CCS	ngmlr-debreak	DUP_INS	25x	SIM	F1	0.933328	0.932139	0.930627	0.925564	0.915479	0.899033	0.880227	0.85384	0.821777	0.782829	0.739763	0.698012	0.658988	0.621499	0.586775	0.55223	0.518897	0.482398	0.443989
CCS	ngmlr-debreak	DUP_INS	25x	SIM	recall	0.903393	0.89921	0.893244	0.87806	0.855903	0.824682	0.792532	0.74969	0.701038	0.645646	0.58855	0.537109	0.49202	0.451271	0.415556	0.381701	0.35048	0.317942	0.285404
CCS	ngmlr-debreak	DUP_INS	25x	SIM	precision	0.965315	0.967573	0.971275	0.978503	0.983969	0.988118	0.989745	0.991598	0.992759	0.994036	0.995544	0.99655	0.997487	0.997944	0.997953	0.998177	0.998896	0.99927	0.999186
CCS	ngmlr-nanosv	DUP_INS	25x	SIM	F1	0.684068	0.738836	0.767577	0.771184	0.759751	0.738244	0.710737	0.674802	0.633494	0.58771	0.542739	0.501524	0.461293	0.422715	0.384759	0.349338	0.315577	0.281296	0.24973
CCS	ngmlr-nanosv	DUP_INS	25x	SIM	recall	0.831422	0.815851	0.774326	0.724822	0.67679	0.626976	0.578478	0.52696	0.474899	0.423458	0.377285	0.337775	0.301906	0.2696	0.239386	0.212504	0.187945	0.164162	0.14309
CCS	ngmlr-nanosv	DUP_INS	25x	SIM	precision	0.581082	0.675107	0.760944	0.823882	0.865894	0.897527	0.921397	0.937948	0.951125	0.960126	0.966653	0.973432	0.977182	0.978353	0.979708	0.981044	0.983381	0.981928	0.980361
CCS	ngmlr-nanovar	DUP_INS	25x	SIM	F1	0.812404	0.815432	0.815112	0.813343	0.810745	0.805618	0.795101	0.777521	0.752919	0.719985	0.679714	0.639765	0.601056	0.564671	0.528702	0.494627	0.460528	0.427179	0.393315
CCS	ngmlr-nanovar	DUP_INS	25x	SIM	recall	0.736752	0.735203	0.732956	0.72916	0.72366	0.713279	0.693988	0.665091	0.626898	0.579563	0.527347	0.480245	0.436706	0.39859	0.363186	0.331655	0.301441	0.273241	0.246126
CCS	ngmlr-nanovar	DUP_INS	25x	SIM	precision	0.905369	0.915316	0.918009	0.9195	0.921658	0.92542	0.930701	0.935695	0.942355	0.95021	0.955905	0.957966	0.963754	0.968015	0.971405	0.972512	0.975188	0.978363	0.978442
CCS	ngmlr-pbsv	DUP_INS	25x	SIM	F1	0.871162	0.870906	0.869323	0.865317	0.855193	0.836657	0.812336	0.780602	0.743842	0.701011	0.653862	0.611593	0.567434	0.525455	0.486263	0.449163	0.414228	0.376403	0.336803
CCS	ngmlr-pbsv	DUP_INS	25x	SIM	recall	0.812209	0.811667	0.808878	0.801363	0.781453	0.747598	0.706074	0.65657	0.603579	0.548187	0.491866	0.445073	0.399287	0.358615	0.322901	0.290905	0.262086	0.232569	0.203052
CCS	ngmlr-pbsv	DUP_INS	25x	SIM	precision	0.939342	0.939473	0.93953	0.940364	0.944299	0.949803	0.956248	0.962412	0.96903	0.971978	0.974969	0.977207	0.980221	0.982594	0.984179	0.985047	0.987449	0.986526	0.986822
CCS	ngmlr-picky	DUP_INS	25x	SIM	F1	0.366428	0.306537	0.251802	0.202863	0.158822	0.119931	0.0924906	0.0676098	0.048347	0.034027	0.0235312	0.015198	0.0101617	0.0057112	0.00401699	0.00278272	0.00154691	0.000619051	0.000154823
CCS	ngmlr-picky	DUP_INS	25x	SIM	recall	0.242175	0.188178	0.147505	0.114735	0.0873102	0.0643787	0.0488069	0.035172	0.0248683	0.0173536	0.0119306	0.00766966	0.00511311	0.00286644	0.00201425	0.00139448	0.000774713	0.000309885	7.75e-05
CCS	ngmlr-picky	DUP_INS	25x	SIM	precision	0.752528	0.82619	0.859594	0.874779	0.877726	0.874737	0.881119	0.869732	0.865229	0.868217	0.850829	0.825	0.804878	0.755102	0.702703	0.62069	0.47619	0.266667	0.1
CCS	ngmlr-sniffles	DUP_INS	25x	SIM	F1	0.85866	0.862473	0.860155	0.854643	0.846077	0.832299	0.815203	0.790342	0.765098	0.734434	0.695648	0.655613	0.616419	0.577812	0.543269	0.509364	0.473786	0.439786	0.405209
CCS	ngmlr-sniffles	DUP_INS	25x	SIM	recall	0.801751	0.793384	0.783855	0.771847	0.755655	0.732646	0.705377	0.66819	0.632089	0.590796	0.541757	0.494732	0.451116	0.410753	0.376433	0.344515	0.312597	0.283623	0.2555
CCS	ngmlr-sniffles	DUP_INS	25x	SIM	precision	0.924265	0.944742	0.95291	0.957336	0.96108	0.963329	0.965536	0.967145	0.969002	0.970352	0.971655	0.97155	0.972932	0.973916	0.975703	0.976719	0.978182	0.978615	0.978635
CCS	ngmlr-sniffles2	DUP_INS	25x	SIM	F1	0.884474	0.883709	0.882508	0.880043	0.873403	0.859594	0.840021	0.814425	0.784417	0.746837	0.70316	0.659624	0.621195	0.584007	0.545853	0.510095	0.476807	0.443723	0.407806
CCS	ngmlr-sniffles2	DUP_INS	25x	SIM	recall	0.838085	0.835683	0.83212	0.82383	0.807871	0.780214	0.744422	0.70158	0.65595	0.603579	0.547335	0.495817	0.452975	0.414162	0.376743	0.343508	0.313759	0.285714	0.256585
CCS	ngmlr-sniffles2	DUP_INS	25x	SIM	precision	0.936299	0.937592	0.939391	0.944489	0.950506	0.956956	0.963791	0.970528	0.975461	0.979261	0.983025	0.98507	0.98817	0.99	0.990428	0.990395	0.992647	0.992732	0.993103
CCS	ngmlr-svim	DUP_INS	25x	SIM	F1	0.837507	0.852019	0.856058	0.851555	0.842569	0.824607	0.802085	0.773008	0.736953	0.695859	0.648451	0.605398	0.563546	0.526602	0.490476	0.453549	0.41916	0.383186	0.347388
CCS	ngmlr-svim	DUP_INS	25x	SIM	recall	0.847304	0.841029	0.829563	0.807949	0.778664	0.739386	0.697474	0.650062	0.597846	0.544159	0.487217	0.43965	0.396421	0.360397	0.327161	0.295011	0.266424	0.237992	0.210954
CCS	ngmlr-svim	DUP_INS	25x	SIM	precision	0.827933	0.8633	0.884301	0.900138	0.9179	0.932031	0.943612	0.953306	0.960423	0.964835	0.969179	0.971747	0.974296	0.977311	0.97936	0.980433	0.982291	0.982726	0.983388
CCS	ngmlr-svision	DUP_INS	25x	SIM	F1	0.819183	0.85551	0.867318	0.868457	0.86008	0.844825	0.823658	0.794928	0.760747	0.72067	0.676372	0.630961	0.589731	0.554581	0.516435	0.481282	0.44535	0.411162	0.373335
CCS	ngmlr-svision	DUP_INS	25x	SIM	recall	0.904478	0.887357	0.865975	0.839324	0.806941	0.768903	0.728773	0.679888	0.627905	0.573443	0.518283	0.466377	0.422219	0.386892	0.350558	0.318717	0.287729	0.259684	0.230167
CCS	ngmlr-svision	DUP_INS	25x	SIM	precision	0.748589	0.825871	0.868666	0.899684	0.920711	0.937382	0.94695	0.956825	0.964881	0.96961	0.973232	0.975057	0.977578	0.978832	0.980286	0.98233	0.984885	0.986753	0.987699
CCS	pbmm2-cutesv	DUP_INS	25x	SIM	F1	0.922178	0.927904	0.930702	0.928769	0.923314	0.910063	0.891823	0.86738	0.836975	0.798645	0.756028	0.714398	0.673906	0.633117	0.595962	0.561254	0.527233	0.491476	0.454151
CCS	pbmm2-cutesv	DUP_INS	25x	SIM	recall	0.916641	0.911838	0.907809	0.898513	0.883328	0.85722	0.824218	0.782073	0.733034	0.67586	0.616982	0.563139	0.51441	0.468314	0.428804	0.393787	0.361094	0.328324	0.295631
CCS	pbmm2-cutesv	DUP_INS	25x	SIM	precision	0.927782	0.944547	0.954779	0.961134	0.967091	0.969848	0.971509	0.973575	0.975263	0.975948	0.97598	0.976754	0.976758	0.976891	0.976707	0.976561	0.976535	0.976948	0.979215
CCS	pbmm2-cutesv2	DUP_INS	25x	SIM	F1	0.910256	0.912288	0.911413	0.907689	0.899886	0.885408	0.865024	0.83705	0.802891	0.765453	0.722862	0.682326	0.64124	0.602246	0.566192	0.529858	0.49745	0.461548	0.422899
CCS	pbmm2-cutesv2	DUP_INS	25x	SIM	recall	0.902464	0.894407	0.887512	0.875659	0.855129	0.823365	0.784707	0.737217	0.684304	0.630307	0.573675	0.523241	0.476061	0.434072	0.397273	0.362256	0.332507	0.301054	0.26898
CCS	pbmm2-cutesv2	DUP_INS	25x	SIM	precision	0.918184	0.930898	0.936636	0.942152	0.949587	0.957564	0.963657	0.968155	0.971193	0.974371	0.976913	0.980404	0.981943	0.983155	0.985017	0.986082	0.987121	0.988553	0.98861
CCS	pbmm2-debreak	DUP_INS	25x	SIM	F1	0.946173	0.946801	0.94637	0.939767	0.927911	0.909335	0.885019	0.85298	0.813028	0.770321	0.72652	0.682648	0.6417	0.599718	0.560647	0.522122	0.482872	0.441251	0.397418
CCS	pbmm2-debreak	DUP_INS	25x	SIM	recall	0.935544	0.93136	0.924156	0.902309	0.875039	0.839557	0.797258	0.746126	0.686551	0.627363	0.571119	0.518438	0.472575	0.428416	0.389603	0.353347	0.31833	0.28308	0.247986
CCS	pbmm2-debreak	DUP_INS	25x	SIM	precision	0.957045	0.962761	0.96968	0.98047	0.987584	0.991764	0.994492	0.995555	0.996626	0.997659	0.998105	0.999104	0.999345	0.999277	0.999404	0.999562	0.999514	1	1
CCS	pbmm2-nanosv	DUP_INS	25x	SIM	F1	0.656547	0.720653	0.761657	0.771497	0.761852	0.74152	0.70896	0.669354	0.629419	0.585689	0.542846	0.498769	0.455925	0.417117	0.378021	0.341056	0.307772	0.271873	0.238069
CCS	pbmm2-nanosv	DUP_INS	25x	SIM	recall	0.876201	0.851797	0.806089	0.752789	0.697165	0.644407	0.585683	0.527347	0.475209	0.424543	0.37961	0.33731	0.299117	0.266192	0.235048	0.207003	0.182987	0.158042	0.135652
CCS	pbmm2-nanosv	DUP_INS	25x	SIM	precision	0.524948	0.624503	0.721868	0.791158	0.839772	0.873098	0.897969	0.916027	0.931794	0.944014	0.952381	0.956713	0.958302	0.963274	0.965013	0.967765	0.967636	0.971891	0.971698
CCS	pbmm2-pbsv	DUP_INS	25x	SIM	F1	0.928808	0.928697	0.926857	0.918977	0.904466	0.881878	0.850398	0.811187	0.764577	0.717525	0.668313	0.622885	0.578884	0.538035	0.495433	0.451312	0.405697	0.354192	0.306382
CCS	pbmm2-pbsv	DUP_INS	25x	SIM	recall	0.880849	0.880384	0.876666	0.861559	0.834676	0.795863	0.745119	0.686474	0.621707	0.561435	0.503254	0.453362	0.408196	0.368764	0.329873	0.291912	0.254881	0.215525	0.181128
CCS	pbmm2-pbsv	DUP_INS	25x	SIM	precision	0.982289	0.98262	0.983145	0.984595	0.986992	0.988739	0.990321	0.991274	0.992702	0.993829	0.994489	0.9949	0.994902	0.994567	0.994627	0.994195	0.993658	0.993217	0.993203
CCS	pbmm2-picky	DUP_INS	25x	SIM	F1	0.174603	0.15793	0.134488	0.114789	0.092952	0.0716241	0.0569081	0.0423193	0.0330003	0.0232824	0.0155856	0.0116368	0.00751995	0.00507224	0.00353846	0.00307763	0.00215617	0.00200247	0.00184857
CCS	pbmm2-picky	DUP_INS	25x	SIM	recall	0.112488	0.0919585	0.0746049	0.0620545	0.0493492	0.0374961	0.0295166	0.0217694	0.0168888	0.0118531	0.00790208	0.00588782	0.0037961	0.00255655	0.00178184	0.00154943	0.0010846	0.00100713	0.000929656
CCS	pbmm2-picky	DUP_INS	25x	SIM	precision	0.389903	0.558851	0.681529	0.764313	0.798246	0.797364	0.790456	0.755376	0.717105	0.651064	0.563536	0.493506	0.395161	0.317308	0.25	0.224719	0.179487	0.171053	0.16
CCS	pbmm2-sniffles	DUP_INS	25x	SIM	F1	0.853754	0.876871	0.875928	0.867251	0.853835	0.836204	0.814032	0.78682	0.754817	0.718688	0.678033	0.63659	0.600043	0.560599	0.525347	0.490597	0.454648	0.41687	0.378672
CCS	pbmm2-sniffles	DUP_INS	25x	SIM	recall	0.842113	0.828401	0.813294	0.792842	0.768438	0.738999	0.703827	0.663232	0.619151	0.571893	0.522234	0.474434	0.434924	0.394716	0.360474	0.328401	0.29687	0.265339	0.235203
CCS	pbmm2-sniffles	DUP_INS	25x	SIM	precision	0.865722	0.931365	0.949015	0.957075	0.960585	0.962855	0.965155	0.967017	0.966618	0.966863	0.966313	0.967151	0.967264	0.966977	0.968165	0.969357	0.970372	0.971907	0.970899
CCS	pbmm2-sniffles2	DUP_INS	25x	SIM	F1	0.90904	0.908568	0.907706	0.903471	0.896634	0.882009	0.862164	0.834994	0.799763	0.761603	0.718914	0.678959	0.637401	0.599601	0.561046	0.525209	0.494077	0.458455	0.420109
CCS	pbmm2-sniffles2	DUP_INS	25x	SIM	recall	0.883406	0.881081	0.876976	0.86613	0.848079	0.81771	0.779207	0.733499	0.679036	0.624806	0.568175	0.519213	0.471878	0.431283	0.392315	0.357918	0.329563	0.298575	0.266734
CCS	pbmm2-sniffles2	DUP_INS	25x	SIM	precision	0.936207	0.937825	0.940668	0.944177	0.951086	0.957283	0.964889	0.969089	0.9727	0.975094	0.978519	0.980685	0.981786	0.983395	0.984448	0.986126	0.986549	0.98694	0.988516
CCS	pbmm2-svim	DUP_INS	25x	SIM	F1	0.879779	0.882623	0.882137	0.878341	0.870376	0.85706	0.836407	0.808255	0.772583	0.733314	0.688479	0.646728	0.606891	0.566808	0.529482	0.491609	0.458742	0.42113	0.386341
CCS	pbmm2-svim	DUP_INS	25x	SIM	recall	0.899442	0.894794	0.883948	0.864425	0.835683	0.797567	0.753564	0.703905	0.648358	0.592423	0.534707	0.484971	0.440734	0.399132	0.362798	0.327936	0.299117	0.267741	0.240161
CCS	pbmm2-svim	DUP_INS	25x	SIM	precision	0.860957	0.870778	0.880333	0.892711	0.908073	0.926142	0.939716	0.94893	0.955693	0.962129	0.966396	0.970392	0.974144	0.977424	0.979502	0.981451	0.983694	0.98602	0.987261
CCS	pbmm2-svision	DUP_INS	25x	SIM	F1	0.81178	0.859241	0.877867	0.880518	0.873394	0.857547	0.834747	0.801271	0.761625	0.719489	0.674449	0.632628	0.592301	0.55291	0.514149	0.477362	0.440586	0.400173	0.360921
CCS	pbmm2-svision	DUP_INS	25x	SIM	recall	0.939572	0.924775	0.904323	0.874651	0.839867	0.79749	0.750775	0.693291	0.633793	0.575457	0.519213	0.469864	0.42617	0.385962	0.349086	0.315696	0.284087	0.251317	0.220948
CCS	pbmm2-svision	DUP_INS	25x	SIM	precision	0.714589	0.80238	0.852915	0.886464	0.909709	0.927387	0.93987	0.949093	0.954052	0.95969	0.962102	0.967922	0.970708	0.974379	0.975325	0.978391	0.981006	0.981543	0.984807
CCS	winnowmap-cutesv	DUP_INS	25x	SIM	F1	0.917265	0.921656	0.923985	0.924088	0.919859	0.910302	0.89431	0.871604	0.843571	0.810105	0.771317	0.731623	0.693155	0.653348	0.617726	0.581588	0.547696	0.51233	0.476252
CCS	winnowmap-cutesv	DUP_INS	25x	SIM	recall	0.905717	0.904555	0.903083	0.898745	0.887434	0.867989	0.837775	0.7978	0.751162	0.699334	0.643322	0.589867	0.541292	0.494035	0.454369	0.416253	0.382089	0.348466	0.315773
CCS	winnowmap-cutesv	DUP_INS	25x	SIM	precision	0.929111	0.939416	0.945878	0.950902	0.954742	0.956953	0.959028	0.960455	0.961905	0.962572	0.962894	0.963066	0.963458	0.964313	0.96448	0.964805	0.96668	0.967104	0.968401
CCS	winnowmap-cutesv2	DUP_INS	25x	SIM	F1	0.902849	0.906729	0.9077	0.907468	0.902662	0.892737	0.875753	0.850514	0.821248	0.78695	0.747074	0.708042	0.668361	0.6295	0.593363	0.56	0.526155	0.490798	0.454827
CCS	winnowmap-cutesv2	DUP_INS	25x	SIM	recall	0.891308	0.889448	0.887202	0.882089	0.868221	0.84467	0.810892	0.765417	0.716842	0.664317	0.608227	0.557251	0.509452	0.46537	0.426635	0.392625	0.360009	0.327471	0.296018
CCS	winnowmap-cutesv2	DUP_INS	25x	SIM	precision	0.914692	0.924694	0.929168	0.934351	0.939948	0.946605	0.951892	0.956901	0.961251	0.96511	0.968064	0.970715	0.971344	0.972479	0.974001	0.976117	0.977082	0.979152	0.981253
CCS	winnowmap-debreak	DUP_INS	25x	SIM	F1	0.948266	0.949042	0.949092	0.946511	0.937761	0.9225	0.903372	0.876583	0.843329	0.804481	0.761363	0.719323	0.678515	0.639668	0.600812	0.565562	0.529161	0.493384	0.451675
CCS	winnowmap-debreak	DUP_INS	25x	SIM	recall	0.938643	0.936396	0.931593	0.9185	0.897041	0.866827	0.831112	0.785482	0.733111	0.675937	0.617059	0.563372	0.514642	0.471103	0.429966	0.394794	0.360242	0.327859	0.291989
CCS	winnowmap-debreak	DUP_INS	25x	SIM	precision	0.95809	0.962034	0.967262	0.976285	0.982353	0.985815	0.989394	0.991589	0.992553	0.993396	0.993762	0.994666	0.995504	0.996069	0.996946	0.996675	0.996357	0.996468	0.996826
CCS	winnowmap-nanosv	DUP_INS	25x	SIM	F1	0.648816	0.708893	0.745356	0.759249	0.755916	0.742288	0.718551	0.688398	0.650543	0.611699	0.568007	0.526934	0.489158	0.450779	0.412785	0.37792	0.343314	0.30893	0.275643
CCS	winnowmap-nanosv	DUP_INS	25x	SIM	recall	0.867292	0.849706	0.808181	0.762395	0.713898	0.666408	0.616207	0.564456	0.510536	0.460954	0.411528	0.368686	0.332042	0.297103	0.264642	0.236288	0.209637	0.184382	0.16114
CCS	winnowmap-nanosv	DUP_INS	25x	SIM	precision	0.518263	0.608117	0.691594	0.756128	0.80319	0.837667	0.861662	0.882082	0.896355	0.908952	0.916494	0.923181	0.92851	0.933772	0.937689	0.943396	0.947479	0.952	0.952381
CCS	winnowmap-nanovar	DUP_INS	25x	SIM	F1	0.811614	0.811817	0.812174	0.811566	0.810311	0.806269	0.796567	0.781135	0.758627	0.728174	0.690828	0.652539	0.618526	0.58312	0.550196	0.517991	0.487291	0.454904	0.420645
CCS	winnowmap-nanovar	DUP_INS	25x	SIM	recall	0.765494	0.765339	0.764952	0.763248	0.759839	0.75124	0.733344	0.705067	0.667648	0.620003	0.566315	0.515262	0.472808	0.432213	0.396343	0.363573	0.333437	0.30361	0.273706
CCS	winnowmap-nanovar	DUP_INS	25x	SIM	precision	0.863648	0.864304	0.865609	0.866415	0.867965	0.869998	0.871719	0.875601	0.878312	0.882068	0.885524	0.889528	0.894081	0.895937	0.899279	0.900422	0.904772	0.906756	0.908226
CCS	winnowmap-pbsv	DUP_INS	25x	SIM	F1	0.936079	0.935903	0.935512	0.932633	0.926104	0.912767	0.891368	0.86322	0.828739	0.788396	0.745817	0.703265	0.661148	0.618195	0.581792	0.546807	0.509154	0.469888	0.426814
CCS	winnowmap-pbsv	DUP_INS	25x	SIM	recall	0.901379	0.900992	0.900217	0.893942	0.880617	0.855206	0.817168	0.770297	0.716222	0.657964	0.60079	0.547335	0.498063	0.450883	0.413155	0.378757	0.343663	0.308878	0.272777
CCS	winnowmap-pbsv	DUP_INS	25x	SIM	precision	0.973559	0.973629	0.973689	0.974825	0.976546	0.978635	0.980389	0.981637	0.983197	0.983328	0.983139	0.983435	0.983028	0.982942	0.983041	0.982911	0.982068	0.981536	0.980507
CCS	winnowmap-picky	DUP_INS	25x	SIM	F1	0.213238	0.19488	0.173356	0.149256	0.12698	0.102204	0.0806286	0.0649129	0.0503775	0.0367581	0.0263676	0.0190273	0.0128323	0.00811825	0.00552444	0.00399416	0.00292061	0.0023068	0.00200046
CCS	winnowmap-picky	DUP_INS	25x	SIM	recall	0.128912	0.112643	0.0975364	0.082352	0.0689495	0.0546173	0.0425318	0.0339324	0.0261078	0.018903	0.01348	0.00968392	0.00650759	0.00410598	0.00278897	0.00201425	0.00147196	0.00116207	0.00100713
CCS	winnowmap-picky	DUP_INS	25x	SIM	precision	0.616525	0.721946	0.778602	0.795659	0.801802	0.793919	0.773239	0.746167	0.715499	0.663043	0.6	0.541126	0.456522	0.355705	0.288	0.234234	0.184466	0.154639	0.146067
CCS	winnowmap-sniffles	DUP_INS	25x	SIM	F1	0.851891	0.860892	0.861293	0.858541	0.851893	0.840606	0.825371	0.804494	0.779616	0.749077	0.713439	0.676121	0.638761	0.600603	0.567524	0.534408	0.500827	0.46879	0.432581
CCS	winnowmap-sniffles	DUP_INS	25x	SIM	recall	0.81678	0.810738	0.803843	0.795088	0.781143	0.761156	0.735435	0.701813	0.664317	0.621088	0.57352	0.52634	0.482337	0.440192	0.40533	0.372405	0.340254	0.31128	0.279981
CCS	winnowmap-sniffles	DUP_INS	25x	SIM	precision	0.890155	0.91766	0.927588	0.933	0.936734	0.938575	0.940367	0.94237	0.943344	0.943509	0.943658	0.945055	0.945339	0.944953	0.946112	0.945887	0.948391	0.948984	0.950802
CCS	winnowmap-sniffles2	DUP_INS	25x	SIM	F1	0.914862	0.914665	0.914218	0.912375	0.906859	0.895226	0.878487	0.853708	0.823571	0.786719	0.74652	0.704529	0.664625	0.627634	0.589694	0.554229	0.51913	0.485276	0.449026
CCS	winnowmap-sniffles2	DUP_INS	25x	SIM	recall	0.893244	0.892237	0.890456	0.88449	0.870081	0.843973	0.81128	0.767431	0.717849	0.66269	0.606678	0.552603	0.504493	0.462581	0.421986	0.386582	0.353192	0.322358	0.29106
CCS	winnowmap-sniffles2	DUP_INS	25x	SIM	precision	0.937551	0.938248	0.939283	0.942074	0.946885	0.953106	0.957834	0.961841	0.965812	0.967866	0.970144	0.971666	0.973684	0.975813	0.97862	0.978623	0.979167	0.981137	0.981965
CCS	winnowmap-svim	DUP_INS	25x	SIM	F1	0.846432	0.848545	0.848748	0.84922	0.845032	0.831429	0.814446	0.788463	0.755756	0.71848	0.67769	0.637346	0.598086	0.558487	0.520346	0.486038	0.452341	0.416834	0.381344
CCS	winnowmap-svim	DUP_INS	25x	SIM	recall	0.869383	0.867214	0.861636	0.849318	0.823985	0.7837	0.740781	0.690425	0.637047	0.582972	0.528664	0.479935	0.435776	0.393554	0.356136	0.324295	0.294856	0.265107	0.236907
CCS	winnowmap-svim	DUP_INS	25x	SIM	precision	0.824662	0.830662	0.836241	0.849121	0.867183	0.885349	0.904379	0.918952	0.928838	0.936062	0.943715	0.948408	0.953067	0.961393	0.965553	0.969655	0.970918	0.974651	0.976997
CCS	winnowmap-svision	DUP_INS	25x	SIM	F1	0.769413	0.815878	0.83639	0.846414	0.841745	0.828904	0.812069	0.785447	0.753293	0.716913	0.675271	0.635408	0.595257	0.556682	0.520248	0.482014	0.447534	0.413529	0.375741
CCS	winnowmap-svision	DUP_INS	25x	SIM	recall	0.931515	0.911605	0.890301	0.863496	0.828246	0.786489	0.743337	0.691587	0.637976	0.584366	0.528974	0.47978	0.434614	0.393554	0.357298	0.321816	0.291757	0.263325	0.233266
CCS	winnowmap-svision	DUP_INS	25x	SIM	precision	0.655366	0.738345	0.788636	0.829995	0.855691	0.876154	0.894806	0.908786	0.919495	0.927228	0.933424	0.940471	0.944285	0.950777	0.95645	0.959797	0.960224	0.962617	0.965374
CCS	lra-cutesv	DUP	25x	SIM	F1	0.0878701	0.0558476	0.0393464	0.0315225	0.0216216	0.0162767	0.0115646	0.00818275	0.00750341	0.00682827	0.00410256	0.00273691	0.00205339	0.00205339	0.00136939	0.00136939	0.000684932	0	0
CCS	lra-cutesv	DUP	25x	SIM	recall	0.0472765	0.0291196	0.0202124	0.0161014	0.0109627	0.00822199	0.00582391	0.004111	0.00376841	0.00342583	0.0020555	0.00137033	0.00102775	0.00102775	0.000685166	0.000685166	0.000342583	0	0
CCS	lra-cutesv	DUP	25x	SIM	precision	0.621622	0.68	0.7375	0.746032	0.780488	0.8	0.809524	0.857143	0.846154	1	1	1	1	1	1	1	1	0	0
CCS	lra-cutesv2	DUP	25x	SIM	F1	0.0778135	0.0502479	0.0360963	0.0295798	0.0196145	0.013587	0.0108955	0.00682594	0.00682594	0.00546635	0.00341997	0.00273691	0.00205339	0.00136939	0.00136939	0.000684932	0.000684932	0	0
CCS	lra-cutesv2	DUP	25x	SIM	recall	0.0414526	0.0260363	0.0184995	0.0150737	0.00993491	0.00685166	0.00548133	0.00342583	0.00342583	0.00274067	0.00171291	0.00137033	0.00102775	0.000685166	0.000685166	0.000342583	0.000342583	0	0
CCS	lra-cutesv2	DUP	25x	SIM	precision	0.633508	0.716981	0.739726	0.785714	0.763158	0.8	0.888889	0.909091	0.909091	1	1	1	1	1	1	1	1	0	0
CCS	lra-debreak	DUP	25x	SIM	F1	0.0719709	0.0572379	0.0481444	0.0396239	0.035005	0.0263692	0.0236967	0.017657	0.0109029	0.00886767	0.00546635	0.00410256	0.00410256	0.00341997	0.00273691	0.00205339	0.00205339	0.00136939	0.00136939
CCS	lra-debreak	DUP	25x	SIM	recall	0.0373416	0.0294621	0.024666	0.0202124	0.0178143	0.0133607	0.0119904	0.00890716	0.00548133	0.00445358	0.00274067	0.0020555	0.0020555	0.00171291	0.00137033	0.00102775	0.00102775	0.000685166	0.000685166
CCS	lra-debreak	DUP	25x	SIM	precision	0.990909	1	1	1	1	1	1	1	1	1	1	1	1	1	1	1	1	1	1
CCS	lra-sniffles2	DUP	25x	SIM	F1	0.00886767	0.00886767	0.00886767	0.00886767	0.00750853	0.00682827	0.00614754	0.00478469	0.00341997	0.00273691	0.00205339	0.00205339	0.00205339	0.00205339	0.00136939	0.00136939	0.00136939	0.000684932	0.000684932
CCS	lra-sniffles2	DUP	25x	SIM	recall	0.00445358	0.00445358	0.00445358	0.00445358	0.00376841	0.00342583	0.00308325	0.00239808	0.00171291	0.00137033	0.00102775	0.00102775	0.00102775	0.00102775	0.000685166	0.000685166	0.000685166	0.000342583	0.000342583
CCS	lra-sniffles2	DUP	25x	SIM	precision	1	1	1	1	1	1	1	1	1	1	1	1	1	1	1	1	1	1	1
CCS	lra-svim	DUP	25x	SIM	F1	0.0654357	0.0419301	0.0262185	0.019588	0.0122241	0.0074983	0.00546075	0.00273504	0.00205269	0.00136939	0.00136939	0.00136939	0.00136939	0.00136939	0.000684932	0.000684932	0.000684932	0	0
CCS	lra-svim	DUP	25x	SIM	recall	0.0346009	0.0215827	0.0133607	0.00993491	0.0061665	0.00376841	0.00274067	0.00137033	0.00102775	0.000685166	0.000685166	0.000685166	0.000685166	0.000685166	0.000342583	0.000342583	0.000342583	0	0
CCS	lra-svim	DUP	25x	SIM	precision	0.60119	0.732558	0.696429	0.690476	0.692308	0.733333	0.727273	0.666667	0.75	1	1	1	1	1	1	1	1	0	0
CCS	lra-svision	DUP	25x	SIM	F1	0.0974522	0.0612245	0.0439853	0.0381654	0.027628	0.022335	0.015625	0.0136054	0.0122574	0.00954654	0.00750853	0.00546635	0.00546635	0.00546635	0.00478469	0.00341997	0.00273691	0.00136939	0.00136939
CCS	lra-svision	DUP	25x	SIM	recall	0.0524152	0.0318602	0.0226105	0.0195272	0.0140459	0.0113052	0.00787941	0.00685166	0.0061665	0.00479616	0.00376841	0.00274067	0.00274067	0.00274067	0.00239808	0.00171291	0.00137033	0.000685166	0.000685166
CCS	lra-svision	DUP	25x	SIM	precision	0.692308	0.781513	0.804878	0.838235	0.836735	0.916667	0.92	0.952381	1	1	1	1	1	1	1	1	1	1	1
CCS	minimap2-cutesv	DUP	25x	SIM	F1	0.55536	0.528714	0.493493	0.441995	0.394651	0.349761	0.309737	0.265282	0.219921	0.193069	0.165829	0.14372	0.124036	0.10393	0.0846457	0.0726312	0.0643236	0.0533511	0.0435657
CCS	minimap2-cutesv	DUP	25x	SIM	recall	0.433025	0.381638	0.337787	0.288455	0.247688	0.212744	0.183625	0.153135	0.123672	0.106886	0.0904419	0.0774238	0.0661185	0.0548133	0.0441932	0.0376841	0.0332306	0.0274066	0.0222679
CCS	minimap2-cutesv	DUP	25x	SIM	precision	0.774036	0.860232	0.915506	0.945006	0.97047	0.982595	0.98893	0.991131	0.991758	0.996805	0.996226	1	1	1	1	1	1	1	1
CCS	minimap2-cutesv2	DUP	25x	SIM	F1	0.564498	0.533431	0.491461	0.439245	0.386439	0.339108	0.296706	0.254709	0.21577	0.182441	0.157778	0.137799	0.119807	0.0983713	0.0821288	0.0694444	0.0585301	0.0461847	0.0330189
CCS	minimap2-cutesv2	DUP	25x	SIM	recall	0.426516	0.374443	0.33025	0.282974	0.240151	0.204522	0.174375	0.14594	0.120932	0.100377	0.0856458	0.0739979	0.0637205	0.05173	0.0428229	0.0359712	0.0301473	0.0236382	0.0167866
CCS	minimap2-cutesv2	DUP	25x	SIM	precision	0.83445	0.927057	0.960159	0.980998	0.988717	0.991694	0.994141	1	1	1	1	1	1	1	1	1	1	1	1
CCS	minimap2-debreak	DUP	25x	SIM	F1	0.500257	0.490176	0.480354	0.455026	0.42811	0.400548	0.366536	0.331523	0.297959	0.26405	0.235187	0.206452	0.172198	0.146667	0.125241	0.10639	0.0877825	0.0668874	0.0494487
CCS	minimap2-debreak	DUP	25x	SIM	recall	0.333676	0.324769	0.316204	0.294621	0.272354	0.250428	0.224392	0.198698	0.17506	0.152107	0.133265	0.115108	0.0942103	0.0791367	0.0668037	0.0561836	0.0459061	0.0346009	0.0253511
CCS	minimap2-debreak	DUP	25x	SIM	precision	0.998974	0.998946	0.998918	0.998839	1	1	1	1	1	1	1	1	1	1	1	1	1	1	1
CCS	minimap2-nanosv	DUP	25x	SIM	F1	0.291503	0.286525	0.268996	0.227245	0.190241	0.15622	0.132865	0.109926	0.0920967	0.0764163	0.0655846	0.0552965	0.0435657	0.0356662	0.0283688	0.0216876	0.0190024	0.0156356	0.0102249
CCS	minimap2-nanosv	DUP	25x	SIM	recall	0.177458	0.173004	0.158273	0.129154	0.105516	0.0849606	0.0712573	0.0582391	0.0483042	0.0397396	0.0339157	0.0284344	0.0222679	0.0181569	0.0143885	0.0109627	0.00959233	0.00787941	0.00513875
CCS	minimap2-nanosv	DUP	25x	SIM	precision	0.815748	0.833333	0.895349	0.944862	0.965517	0.96875	0.981132	0.977011	0.986014	0.991453	0.99	1	1	1	1	1	1	1	1
CCS	minimap2-nanovar	DUP	25x	SIM	F1	0.390333	0.390295	0.387303	0.376522	0.350693	0.321793	0.281887	0.247466	0.209402	0.169947	0.14331	0.118933	0.095114	0.0795007	0.0693756	0.0597808	0.0494157	0.0435365	0.0343203
CCS	minimap2-nanovar	DUP	25x	SIM	recall	0.25728	0.253511	0.248715	0.238438	0.216855	0.194245	0.16581	0.142172	0.117506	0.0931826	0.0774238	0.0633779	0.0500171	0.0414526	0.0359712	0.0308325	0.0253511	0.0222679	0.0174717
CCS	minimap2-nanovar	DUP	25x	SIM	precision	0.808396	0.847652	0.874699	0.894602	0.916064	0.93719	0.939806	0.954023	0.960784	0.964539	0.961702	0.963542	0.966887	0.968	0.972222	0.978261	0.973684	0.970149	0.962264
CCS	minimap2-pbsv	DUP	25x	SIM	F1	0.460942	0.460145	0.457187	0.44584	0.420043	0.385331	0.345603	0.306181	0.26025	0.227603	0.203806	0.166823	0.145893	0.125722	0.114876	0.0977199	0.0833607	0.0681442	0.0585106
CCS	minimap2-pbsv	DUP	25x	SIM	recall	0.305242	0.304556	0.301816	0.291881	0.269955	0.241178	0.210689	0.181569	0.150051	0.128811	0.113738	0.0911271	0.0787941	0.0671463	0.0609798	0.0513875	0.0435081	0.0352861	0.0301473
CCS	minimap2-pbsv	DUP	25x	SIM	precision	0.940866	0.940741	0.942246	0.943522	0.945978	0.957823	0.960938	0.976059	0.979866	0.976623	0.979351	0.985185	0.982906	0.984925	0.988889	0.993377	0.992188	0.990385	0.988764
CCS	minimap2-picky	DUP	25x	SIM	F1	0.374398	0.3595	0.302469	0.22153	0.165028	0.111353	0.0840229	0.0570687	0.0387139	0.0245033	0.0199402	0.01202	0.00671592	0.00538177	0.00337041	0.00202566	0.000675676	0.000676361	0.000677048
CCS	minimap2-picky	DUP	25x	SIM	recall	0.37273	0.276122	0.201439	0.13395	0.0948955	0.0613224	0.045221	0.0301473	0.0202124	0.0126756	0.0102775	0.0061665	0.00342583	0.00274067	0.00171291	0.00102775	0.000342583	0.000342583	0.000342583
CCS	minimap2-picky	DUP	25x	SIM	precision	0.37608	0.515016	0.606811	0.639935	0.63242	0.60473	0.591928	0.533333	0.457364	0.366337	0.333333	0.236842	0.169492	0.148148	0.104167	0.0697674	0.0243902	0.0263158	0.0285714
CCS	minimap2-sniffles	DUP	25x	SIM	F1	0.492118	0.472244	0.440169	0.404561	0.364449	0.321654	0.284875	0.247299	0.214133	0.181875	0.156615	0.133632	0.116167	0.0996094	0.0814985	0.0732673	0.061753	0.0527018	0.0429098
CCS	minimap2-sniffles	DUP	25x	SIM	recall	0.34224	0.316204	0.286057	0.255224	0.223364	0.191847	0.166153	0.141144	0.119904	0.100034	0.0849606	0.0715999	0.061665	0.0524152	0.0424803	0.0380267	0.0318602	0.0270641	0.0219253
CCS	minimap2-sniffles	DUP	25x	SIM	precision	0.875548	0.932323	0.954286	0.975131	0.989378	0.994671	0.997942	0.997579	1	1	1	1	1	1	1	1	1	1	1
CCS	minimap2-sniffles2	DUP	25x	SIM	F1	0.182441	0.182441	0.182441	0.180175	0.167608	0.15019	0.127045	0.108231	0.0859016	0.0688058	0.0546485	0.0422535	0.0356662	0.0250338	0.0196744	0.017657	0.0149609	0.0142857	0.0102249
CCS	minimap2-sniffles2	DUP	25x	SIM	recall	0.100377	0.100377	0.100377	0.0990065	0.0914697	0.0811922	0.0678314	0.0572114	0.0448784	0.0356286	0.0280918	0.0215827	0.0181569	0.0126756	0.00993491	0.00890716	0.00753683	0.00719425	0.00513875
CCS	minimap2-sniffles2	DUP	25x	SIM	precision	1	1	1	1	1	1	1	1	1	1	1	1	1	1	1	1	1	1	1
CCS	minimap2-svim	DUP	25x	SIM	F1	0.526838	0.476239	0.433843	0.389163	0.343776	0.295865	0.262188	0.221479	0.178415	0.153068	0.134228	0.114341	0.102697	0.0846457	0.0726312	0.0623963	0.0520521	0.0422535	0.0323559
CCS	minimap2-svim	DUP	25x	SIM	recall	0.381638	0.322713	0.281946	0.243577	0.208633	0.174032	0.151079	0.1247	0.0979788	0.0829051	0.0719424	0.0606372	0.0541281	0.0441932	0.0376841	0.0322028	0.0267215	0.0215827	0.016444
CCS	minimap2-svim	DUP	25x	SIM	precision	0.850382	0.90839	0.940571	0.967347	0.975962	0.986408	0.991011	0.98913	0.996516	0.995885	1	1	1	1	1	1	1	1	1
CCS	minimap2-svision	DUP	25x	SIM	F1	0.571762	0.529732	0.481013	0.42719	0.379263	0.333333	0.292982	0.25523	0.219036	0.189206	0.161839	0.139579	0.124036	0.102697	0.0859016	0.0758075	0.0598205	0.0507513	0.0383065
CCS	minimap2-svision	DUP	25x	SIM	recall	0.419664	0.366221	0.318945	0.272354	0.234327	0.200069	0.171634	0.146283	0.122987	0.104488	0.0880439	0.0750257	0.0661185	0.0541281	0.0448784	0.0393971	0.0308325	0.0260363	0.0195272
CCS	minimap2-svision	DUP	25x	SIM	precision	0.896779	0.957028	0.977941	0.990037	0.994186	0.998291	1	1	1	1	1	1	1	1	1	1	1	1	1
CCS	ngmlr-cutesv	DUP	25x	SIM	F1	0.550812	0.534458	0.518025	0.500628	0.481472	0.459495	0.435313	0.408538	0.381372	0.347973	0.316485	0.284627	0.255814	0.233162	0.213806	0.195062	0.170266	0.154672	0.138217
CCS	ngmlr-cutesv	DUP	25x	SIM	recall	0.406646	0.379925	0.35937	0.341555	0.322713	0.302158	0.281261	0.258993	0.237067	0.211716	0.188763	0.166495	0.146968	0.132237	0.119904	0.108256	0.0931826	0.0839329	0.0743405
CCS	ngmlr-cutesv	DUP	25x	SIM	precision	0.853343	0.900894	0.927498	0.93703	0.947686	0.958696	0.962485	0.966752	0.974648	0.976303	0.978686	0.979839	0.986207	0.984694	0.985915	0.984424	0.985507	0.983936	0.9819
CCS	ngmlr-cutesv2	DUP	25x	SIM	F1	0.563306	0.542406	0.522899	0.50587	0.486417	0.464164	0.440416	0.418177	0.386081	0.35483	0.323766	0.290398	0.261387	0.238842	0.222763	0.201417	0.182384	0.15889	0.14072
CCS	ngmlr-cutesv2	DUP	25x	SIM	recall	0.403905	0.376841	0.355944	0.3395	0.322028	0.302843	0.282974	0.264817	0.239466	0.215827	0.193217	0.169921	0.150394	0.135663	0.125385	0.112025	0.100377	0.0863309	0.0757109
CCS	ngmlr-cutesv2	DUP	25x	SIM	precision	0.930545	0.967458	0.984834	0.991992	0.993658	0.993258	0.992788	0.993573	0.995726	0.996835	0.99823	0.997988	0.997727	0.997481	0.997275	0.996951	0.996599	0.996047	0.995495
CCS	ngmlr-debreak	DUP	25x	SIM	F1	0.587103	0.578641	0.564417	0.549243	0.527456	0.500641	0.472955	0.442846	0.412068	0.369523	0.337226	0.30537	0.280919	0.258353	0.237851	0.220122	0.193688	0.162996	0.142539
CCS	ngmlr-debreak	DUP	25x	SIM	recall	0.417951	0.408359	0.393971	0.379239	0.358684	0.334361	0.310038	0.284687	0.259678	0.22679	0.202809	0.180199	0.163412	0.148338	0.134978	0.123672	0.107229	0.088729	0.0767386
CCS	ngmlr-debreak	DUP	25x	SIM	precision	0.986257	0.992506	0.99481	0.995504	0.996194	0.995918	0.996696	0.996403	0.997368	0.996988	1	1	1	1	1	1	1	1	1
CCS	ngmlr-nanosv	DUP	25x	SIM	F1	0.387988	0.381512	0.368906	0.356179	0.349153	0.328914	0.30906	0.292923	0.269106	0.240841	0.213195	0.190653	0.170319	0.151218	0.1341	0.119691	0.101365	0.088947	0.076999
CCS	ngmlr-nanosv	DUP	25x	SIM	recall	0.250086	0.244604	0.233299	0.221651	0.215485	0.199726	0.184652	0.173004	0.156218	0.137376	0.119561	0.105516	0.0931826	0.0818774	0.0719424	0.0637205	0.053443	0.0465913	0.0400822
CCS	ngmlr-nanosv	DUP	25x	SIM	precision	0.864929	0.866505	0.880983	0.906162	0.919591	0.93131	0.947276	0.954631	0.970213	0.975669	0.983099	0.987179	0.989091	0.987603	0.985915	0.984127	0.981132	0.978417	0.975
CCS	ngmlr-nanovar	DUP	25x	SIM	F1	0.447639	0.450259	0.449075	0.441408	0.42952	0.413534	0.389192	0.366815	0.335791	0.305556	0.272459	0.241877	0.213586	0.195921	0.173913	0.160101	0.138986	0.118595	0.101463
CCS	ngmlr-nanovar	DUP	25x	SIM	recall	0.298732	0.297705	0.295307	0.28777	0.27715	0.263789	0.244262	0.226447	0.202809	0.180884	0.157931	0.137718	0.119561	0.108599	0.0952381	0.0870161	0.0746831	0.0630353	0.053443
CCS	ngmlr-nanovar	DUP	25x	SIM	precision	0.892528	0.923486	0.936957	0.947012	0.954009	0.956522	0.957047	0.964964	0.975288	0.98324	0.991398	0.992593	1	1	1	1	1	1	1
CCS	ngmlr-pbsv	DUP	25x	SIM	F1	0.518556	0.518184	0.515578	0.511839	0.502915	0.484973	0.459042	0.432231	0.404029	0.364601	0.334378	0.301656	0.271166	0.246773	0.228693	0.206939	0.181818	0.161209	0.142494
CCS	ngmlr-pbsv	DUP	25x	SIM	recall	0.354231	0.353888	0.35149	0.348064	0.339842	0.323398	0.300445	0.277492	0.254197	0.223707	0.201096	0.177801	0.156903	0.140802	0.129154	0.11545	0.100034	0.0877013	0.0767386
CCS	ngmlr-pbsv	DUP	25x	SIM	precision	0.967259	0.967228	0.967012	0.966698	0.966862	0.969199	0.972284	0.977081	0.984085	0.984917	0.991554	0.994253	0.997821	0.997573	0.997354	0.997041	0.996587	0.996109	0.995556
CCS	ngmlr-picky	DUP	25x	SIM	F1	0.560865	0.530808	0.479204	0.417517	0.354658	0.283954	0.237492	0.183851	0.141858	0.105092	0.0770244	0.0533156	0.0349815	0.019661	0.014276	0.00954003	0.00478142	0.00136846	0
CCS	ngmlr-picky	DUP	25x	SIM	recall	0.44433	0.379239	0.321686	0.266187	0.216513	0.16581	0.134978	0.101405	0.076396	0.0554985	0.0400822	0.0274066	0.0178143	0.00993491	0.00719425	0.00479616	0.00239808	0.000685166	0
CCS	ngmlr-picky	DUP	25x	SIM	precision	0.760258	0.884185	0.939	0.967621	0.979845	0.987755	0.987469	0.983389	0.991111	0.987805	0.983193	0.97561	0.962963	0.935484	0.913043	0.875	0.777778	0.5	0
CCS	ngmlr-sniffles	DUP	25x	SIM	F1	0.52347	0.514901	0.505194	0.492576	0.475253	0.454545	0.435222	0.40941	0.383727	0.353962	0.325449	0.295824	0.266667	0.242297	0.224909	0.205379	0.182156	0.161078	0.147727
CCS	ngmlr-sniffles	DUP	25x	SIM	recall	0.364851	0.352175	0.341555	0.329565	0.314149	0.296334	0.280233	0.259335	0.239123	0.216513	0.195615	0.174717	0.154848	0.138746	0.127441	0.115108	0.100719	0.0880439	0.0801644
CCS	ngmlr-sniffles	DUP	25x	SIM	precision	0.926087	0.957169	0.969844	0.974671	0.975532	0.975197	0.97381	0.971759	0.970793	0.969325	0.967797	0.964083	0.95966	0.955189	0.956298	0.951841	0.951456	0.944853	0.939759
CCS	ngmlr-sniffles2	DUP	25x	SIM	F1	0.423788	0.423788	0.42125	0.416577	0.411447	0.394543	0.366972	0.339655	0.307203	0.276452	0.239831	0.215159	0.195363	0.177334	0.15894	0.140172	0.122226	0.10639	0.0927801
CCS	ngmlr-sniffles2	DUP	25x	SIM	recall	0.270983	0.270983	0.268928	0.265159	0.261048	0.247688	0.226105	0.20555	0.181912	0.160671	0.136348	0.120589	0.108256	0.0972936	0.0863309	0.0753683	0.0650908	0.0561836	0.0486468
CCS	ngmlr-sniffles2	DUP	25x	SIM	precision	0.971744	0.971744	0.971535	0.971142	0.970701	0.969169	0.973451	0.977199	0.986989	0.989451	0.995	0.997167	1	1	1	1	1	1	1
CCS	ngmlr-svim	DUP	25x	SIM	F1	0.528087	0.509466	0.489652	0.47086	0.450092	0.427314	0.400979	0.375761	0.347065	0.315971	0.284541	0.255001	0.229767	0.210784	0.195303	0.180685	0.157729	0.139535	0.12279
CCS	ngmlr-svim	DUP	25x	SIM	recall	0.381638	0.354916	0.332306	0.314149	0.294279	0.274409	0.252484	0.232614	0.210689	0.188078	0.166153	0.146283	0.129839	0.117849	0.108256	0.0993491	0.0856458	0.0750257	0.0654334
CCS	ngmlr-svim	DUP	25x	SIM	precision	0.856923	0.902439	0.93001	0.939549	0.95657	0.96506	0.97358	0.976978	0.984	0.98741	0.989796	0.993023	0.997368	0.997101	0.996845	0.996564	0.996016	0.995455	0.994792
CCS	ngmlr-svision	DUP	25x	SIM	F1	0.576642	0.561889	0.543941	0.526158	0.501144	0.472605	0.451187	0.417185	0.385762	0.348588	0.319241	0.284371	0.251572	0.235721	0.211945	0.194247	0.168183	0.15545	0.134228
CCS	ngmlr-svision	DUP	25x	SIM	recall	0.433025	0.403563	0.38061	0.361768	0.337787	0.311751	0.292909	0.264474	0.239466	0.211374	0.190134	0.16581	0.143885	0.133607	0.118534	0.107571	0.0918123	0.0842754	0.0719424
CCS	ngmlr-svision	DUP	25x	SIM	precision	0.862799	0.924647	0.95283	0.964384	0.970472	0.976395	0.98163	0.987212	0.991489	0.993559	0.994624	0.997938	1	1	1	1	1	1	1
CCS	pbmm2-cutesv	DUP	25x	SIM	F1	0.60413	0.585097	0.566011	0.546424	0.528844	0.506073	0.479237	0.448494	0.41536	0.379186	0.34352	0.310624	0.280423	0.254328	0.227342	0.208882	0.186162	0.163945	0.147655
CCS	pbmm2-cutesv	DUP	25x	SIM	recall	0.471052	0.435766	0.409044	0.386091	0.365879	0.342583	0.31826	0.290853	0.263104	0.234669	0.207948	0.18431	0.163412	0.14594	0.128469	0.116821	0.102775	0.0894142	0.0798219
CCS	pbmm2-cutesv	DUP	25x	SIM	precision	0.842009	0.890133	0.918462	0.934494	0.953571	0.968054	0.969729	0.979239	0.985879	0.987032	0.986992	0.987156	0.987578	0.988399	0.986842	0.985549	0.986842	0.984906	0.983122
CCS	pbmm2-cutesv2	DUP	25x	SIM	F1	0.616848	0.594186	0.573568	0.551775	0.53143	0.50651	0.482741	0.449456	0.410229	0.372598	0.337884	0.308049	0.281682	0.254035	0.233978	0.209074	0.184022	0.165777	0.143039
CCS	pbmm2-cutesv2	DUP	25x	SIM	recall	0.466598	0.430627	0.406646	0.38335	0.363481	0.339842	0.318602	0.290168	0.258308	0.229188	0.203494	0.182254	0.164097	0.145598	0.13258	0.116821	0.101405	0.0904419	0.0770812
CCS	pbmm2-cutesv2	DUP	25x	SIM	precision	0.90982	0.958079	0.972951	0.984169	0.987896	0.993988	0.995717	0.996471	0.996037	0.995536	0.994975	0.994393	0.993776	0.995316	0.994859	0.994169	0.993289	0.992481	0.991189
CCS	pbmm2-debreak	DUP	25x	SIM	F1	0.606709	0.604008	0.597602	0.583273	0.567296	0.540959	0.51626	0.487438	0.449814	0.407529	0.377883	0.34758	0.316123	0.286972	0.2625	0.228225	0.202586	0.178471	0.151362
CCS	pbmm2-debreak	DUP	25x	SIM	recall	0.436793	0.43371	0.426859	0.412127	0.396369	0.371017	0.348064	0.322371	0.290168	0.25591	0.232956	0.210346	0.187736	0.167523	0.151079	0.128811	0.11271	0.0979788	0.0818774
CCS	pbmm2-debreak	DUP	25x	SIM	precision	0.992991	0.994501	0.996003	0.997512	0.997414	0.998157	0.999017	0.998938	1	1	1	1	1	1	1	1	1	1	1
CCS	pbmm2-nanosv	DUP	25x	SIM	F1	0.434738	0.431913	0.425118	0.414791	0.394435	0.37199	0.354161	0.325236	0.297588	0.2757	0.242643	0.21755	0.186609	0.161584	0.138765	0.12504	0.111721	0.0938722	0.082623
CCS	pbmm2-nanosv	DUP	25x	SIM	recall	0.288112	0.284687	0.27715	0.265159	0.247688	0.230216	0.216513	0.19493	0.175403	0.160329	0.138404	0.122302	0.103118	0.0880439	0.0746831	0.0668037	0.0592669	0.049332	0.0431655
CCS	pbmm2-nanosv	DUP	25x	SIM	precision	0.885263	0.89451	0.912063	0.95203	0.967871	0.9683	0.972308	0.981034	0.980843	0.983193	0.982968	0.983471	0.980456	0.980916	0.977578	0.975	0.97191	0.966443	0.961832
CCS	pbmm2-pbsv	DUP	25x	SIM	F1	0.5706	0.570254	0.568314	0.563154	0.549791	0.528868	0.502802	0.471477	0.435363	0.397482	0.360628	0.32358	0.294718	0.26639	0.23565	0.210236	0.188024	0.165253	0.150143
CCS	pbmm2-pbsv	DUP	25x	SIM	recall	0.404248	0.403905	0.40185	0.396369	0.383008	0.362453	0.338129	0.310038	0.279205	0.248715	0.220281	0.193217	0.173004	0.15382	0.133607	0.117506	0.103803	0.0900993	0.0811922
CCS	pbmm2-pbsv	DUP	25x	SIM	precision	0.969597	0.969572	0.970223	0.972269	0.973868	0.977819	0.980139	0.983696	0.987879	0.989101	0.993818	0.994709	0.994094	0.993363	0.997442	0.997093	0.996711	0.996212	0.995798
CCS	pbmm2-picky	DUP	25x	SIM	F1	0.468341	0.490549	0.457073	0.410728	0.34594	0.274189	0.22155	0.166771	0.130019	0.0904653	0.0595238	0.0426951	0.0268998	0.0162382	0.00950764	0.00747791	0.003406	0.00272665	0.00204569
CCS	pbmm2-picky	DUP	25x	SIM	recall	0.440904	0.382323	0.31826	0.267557	0.213087	0.160671	0.125385	0.0914697	0.0698869	0.047619	0.0308325	0.0219253	0.0137033	0.00822199	0.00479616	0.00376841	0.00171291	0.00137033	0.00102775
CCS	pbmm2-picky	DUP	25x	SIM	precision	0.499418	0.684243	0.810646	0.883484	0.918759	0.934263	0.950649	0.943463	0.931507	0.902597	0.857143	0.810127	0.727273	0.648649	0.538462	0.478261	0.294118	0.266667	0.214286
CCS	pbmm2-sniffles	DUP	25x	SIM	F1	0.476169	0.473484	0.434852	0.381973	0.332577	0.28688	0.242442	0.201042	0.158242	0.122959	0.097371	0.0749261	0.054467	0.0395045	0.0282924	0.0209672	0.0155985	0.0102006	0.00613288
CCS	pbmm2-sniffles	DUP	25x	SIM	recall	0.35937	0.31963	0.281261	0.238095	0.200754	0.168551	0.138746	0.112367	0.0863309	0.065776	0.0513875	0.0390545	0.0280918	0.0202124	0.0143885	0.0106201	0.00787941	0.00513875	0.00308325
CCS	pbmm2-sniffles	DUP	25x	SIM	precision	0.705447	0.912916	0.957993	0.965278	0.968595	0.962818	0.959716	0.953488	0.947368	0.941176	0.925926	0.919355	0.891304	0.867647	0.84	0.815789	0.766667	0.681818	0.5625
CCS	pbmm2-sniffles2	DUP	25x	SIM	F1	0.445213	0.444799	0.443971	0.442313	0.437734	0.420854	0.391855	0.353638	0.317579	0.283951	0.252096	0.220664	0.189206	0.168183	0.140172	0.127646	0.114341	0.0983713	0.0827586
CCS	pbmm2-sniffles2	DUP	25x	SIM	recall	0.286742	0.286399	0.285714	0.284344	0.280576	0.266872	0.243919	0.2148	0.188763	0.165468	0.144227	0.124015	0.104488	0.0918123	0.0753683	0.068174	0.0606372	0.05173	0.0431655
CCS	pbmm2-sniffles2	DUP	25x	SIM	precision	0.995244	0.995238	0.995227	0.995204	0.99514	0.994891	0.995804	1	1	1	1	1	1	1	1	1	1	1	1
CCS	pbmm2-svim	DUP	25x	SIM	F1	0.567046	0.548613	0.526916	0.50165	0.479959	0.45615	0.433503	0.402512	0.368965	0.338925	0.304701	0.268524	0.247225	0.223776	0.201355	0.17836	0.16	0.140675	0.132353
CCS	pbmm2-svim	DUP	25x	SIM	recall	0.417951	0.389517	0.363823	0.338472	0.317917	0.296677	0.277492	0.252484	0.226447	0.20418	0.179856	0.15519	0.141144	0.126071	0.112025	0.0979788	0.0870161	0.0757109	0.0709147
CCS	pbmm2-svim	DUP	25x	SIM	precision	0.881503	0.927406	0.955036	0.968627	0.978903	0.986333	0.99022	0.991925	0.995482	0.996656	0.996205	0.995604	0.995169	0.994595	0.993921	0.993056	0.992188	0.991031	0.990431
CCS	pbmm2-svision	DUP	25x	SIM	F1	0.614177	0.589529	0.566333	0.543829	0.524698	0.500897	0.473904	0.438985	0.406216	0.372041	0.334947	0.301075	0.277549	0.255001	0.229627	0.206812	0.183401	0.16	0.141858
CCS	pbmm2-svision	DUP	25x	SIM	recall	0.455635	0.422405	0.397054	0.375128	0.356629	0.334704	0.311065	0.281603	0.255224	0.228845	0.201439	0.177458	0.161357	0.146283	0.129839	0.11545	0.101062	0.0870161	0.076396
CCS	pbmm2-svision	DUP	25x	SIM	precision	0.941926	0.975475	0.987223	0.988267	0.992374	0.994908	0.994524	0.995157	0.99466	0.994048	0.993243	0.992337	0.991579	0.993023	0.992147	0.991176	0.989933	0.992188	0.991111
CCS	winnowmap-cutesv	DUP	25x	SIM	F1	0.650288	0.652438	0.652134	0.648352	0.633682	0.618319	0.593375	0.562868	0.530151	0.492006	0.461053	0.426609	0.393731	0.357143	0.328469	0.300349	0.263971	0.239373	0.211332
CCS	winnowmap-cutesv	DUP	25x	SIM	recall	0.503255	0.497431	0.491949	0.485098	0.467283	0.449812	0.423433	0.3926	0.361425	0.326824	0.300103	0.271326	0.245289	0.21754	0.196643	0.176773	0.152107	0.136005	0.118191
CCS	winnowmap-cutesv	DUP	25x	SIM	precision	0.918699	0.947781	0.967003	0.977226	0.984127	0.988705	0.991179	0.993929	0.994345	0.994786	0.994325	0.997481	0.997214	0.99686	0.996528	0.998066	0.997753	0.997487	0.99711
CCS	winnowmap-cutesv2	DUP	25x	SIM	F1	0.662772	0.661812	0.657352	0.651913	0.636978	0.621048	0.597022	0.566028	0.532161	0.493292	0.462753	0.427148	0.393839	0.360932	0.329519	0.301832	0.269117	0.242552	0.215159
CCS	winnowmap-cutesv2	DUP	25x	SIM	recall	0.50531	0.498116	0.491607	0.484412	0.467968	0.450839	0.425831	0.394998	0.362795	0.327509	0.301131	0.271668	0.245289	0.220281	0.197328	0.177801	0.155533	0.138061	0.120589
CCS	winnowmap-cutesv2	DUP	25x	SIM	precision	0.962794	0.985763	0.991707	0.996476	0.99708	0.997726	0.998394	0.998268	0.998115	0.998955	0.998864	0.998741	0.998605	0.998447	0.998267	0.998077	0.997802	0.997525	0.997167
CCS	winnowmap-debreak	DUP	25x	SIM	F1	0.67137	0.668643	0.664073	0.657314	0.640745	0.620836	0.598319	0.565954	0.527617	0.49303	0.461255	0.423866	0.392178	0.35503	0.32434	0.295474	0.266112	0.241036	0.209752
CCS	winnowmap-debreak	DUP	25x	SIM	recall	0.50531	0.502227	0.497088	0.489551	0.471394	0.450154	0.426859	0.394656	0.358342	0.327167	0.29976	0.268928	0.243919	0.215827	0.193559	0.173347	0.153477	0.137033	0.117163
CCS	winnowmap-debreak	DUP	25x	SIM	precision	1	1	1	1	1	1	1	1	1	1	1	1	1	1	1	1	1	1	1
CCS	winnowmap-nanosv	DUP	25x	SIM	F1	0.563306	0.563158	0.562107	0.555012	0.545005	0.531195	0.512443	0.488625	0.459146	0.424912	0.391292	0.355956	0.325781	0.293481	0.261983	0.230373	0.200924	0.175055	0.146667
CCS	winnowmap-nanosv	DUP	25x	SIM	recall	0.403905	0.40322	0.398424	0.388832	0.377527	0.363138	0.345666	0.323741	0.29839	0.269955	0.243234	0.216513	0.194587	0.171977	0.150737	0.130182	0.111682	0.0959233	0.0791367
CCS	winnowmap-nanosv	DUP	25x	SIM	precision	0.930545	0.933386	0.954061	0.969257	0.979556	0.988806	0.990186	0.995785	0.995429	0.997468	1	1	1	1	1	1	1	1	1
CCS	winnowmap-nanovar	DUP	25x	SIM	F1	0.643212	0.643777	0.645044	0.642971	0.637907	0.623576	0.607261	0.581608	0.55096	0.51053	0.472367	0.437266	0.400328	0.372287	0.344183	0.314697	0.291557	0.265875	0.233908
CCS	winnowmap-nanovar	DUP	25x	SIM	recall	0.488523	0.488181	0.487153	0.483385	0.47619	0.459404	0.441247	0.41384	0.38335	0.344639	0.31038	0.280576	0.250771	0.229188	0.208291	0.18705	0.170949	0.153477	0.13258
CCS	winnowmap-nanovar	DUP	25x	SIM	precision	0.941254	0.94496	0.954362	0.959864	0.965949	0.970333	0.973545	0.978138	0.979003	0.984344	0.988004	0.990326	0.99187	0.991111	0.990228	0.990926	0.990079	0.993348	0.992308
CCS	winnowmap-pbsv	DUP	25x	SIM	F1	0.68606	0.685471	0.685177	0.684293	0.677187	0.663172	0.642278	0.612544	0.572612	0.530756	0.496403	0.457685	0.419773	0.380952	0.34952	0.314788	0.283113	0.258641	0.230769
CCS	winnowmap-pbsv	DUP	25x	SIM	recall	0.52518	0.524495	0.524152	0.523124	0.51456	0.498458	0.475163	0.443303	0.402535	0.36211	0.330935	0.297362	0.266187	0.235697	0.212059	0.18705	0.165125	0.148681	0.130524
CCS	winnowmap-pbsv	DUP	25x	SIM	precision	0.989032	0.989018	0.989011	0.98899	0.990112	0.99047	0.990714	0.990812	0.991561	0.993421	0.992806	0.993135	0.992337	0.992785	0.993579	0.992727	0.99177	0.993135	0.994778
CCS	winnowmap-picky	DUP	25x	SIM	F1	0.576178	0.588185	0.555962	0.503625	0.446646	0.374799	0.305275	0.251306	0.198981	0.147622	0.106894	0.0772698	0.0522364	0.0323539	0.0212837	0.0146961	0.0107095	0.00804559	0.00672043
CCS	winnowmap-picky	DUP	25x	SIM	recall	0.504625	0.470709	0.416924	0.356972	0.301131	0.239466	0.186365	0.148338	0.113738	0.0818774	0.0578965	0.04111	0.0274066	0.0167866	0.0109627	0.00753683	0.00548133	0.004111	0.00342583
CCS	winnowmap-picky	DUP	25x	SIM	precision	0.671376	0.783799	0.834133	0.854799	0.864307	0.861899	0.843411	0.821632	0.794258	0.749216	0.695473	0.641711	0.555556	0.445455	0.363636	0.293333	0.231884	0.1875	0.175439
CCS	winnowmap-sniffles	DUP	25x	SIM	F1	0.627569	0.626754	0.620576	0.611837	0.596491	0.576792	0.553518	0.52464	0.487173	0.45228	0.420027	0.388183	0.355493	0.319516	0.292982	0.263534	0.240506	0.217405	0.19257
CCS	winnowmap-sniffles	DUP	25x	SIM	recall	0.46557	0.459061	0.450497	0.440904	0.425146	0.405276	0.382665	0.355601	0.322028	0.292223	0.265844	0.240836	0.21617	0.190134	0.171634	0.151764	0.136691	0.12196	0.106543
CCS	winnowmap-sniffles	DUP	25x	SIM	precision	0.962465	0.987472	0.996967	0.999224	0.999195	1	1	1	1	1	1	1	1	1	1	1	1	1	1
CCS	winnowmap-sniffles2	DUP	25x	SIM	F1	0.584727	0.584727	0.584727	0.584041	0.578524	0.565249	0.545228	0.513747	0.471328	0.433172	0.399671	0.361033	0.322896	0.291484	0.260429	0.230909	0.201479	0.183007	0.1537
CCS	winnowmap-sniffles2	DUP	25x	SIM	recall	0.413155	0.413155	0.413155	0.41247	0.406989	0.393971	0.374786	0.345666	0.308325	0.276465	0.249743	0.220281	0.192532	0.170606	0.149709	0.130524	0.112025	0.100719	0.0832477
CCS	winnowmap-sniffles2	DUP	25x	SIM	precision	1	1	1	1	1	1	1	1	1	1	1	1	1	1	1	1	1	1	1
CCS	winnowmap-svim	DUP	25x	SIM	F1	0.609444	0.604629	0.598519	0.588945	0.571498	0.549292	0.524507	0.497942	0.459103	0.423866	0.393064	0.359652	0.326261	0.295474	0.266112	0.239445	0.215225	0.19145	0.168758
CCS	winnowmap-svim	DUP	25x	SIM	recall	0.448784	0.438506	0.429257	0.417951	0.40048	0.378897	0.355601	0.33162	0.298047	0.268928	0.244604	0.219253	0.19493	0.173347	0.153477	0.136005	0.120589	0.105858	0.0921548
CCS	winnowmap-svim	DUP	25x	SIM	precision	0.949275	0.973384	0.98817	0.996732	0.99744	0.998195	0.999038	0.998968	0.998852	1	1	1	1	1	1	1	1	1	1
CCS	winnowmap-svision	DUP	25x	SIM	F1	0.664706	0.660567	0.652685	0.641395	0.625088	0.605062	0.579767	0.550149	0.514751	0.479291	0.444859	0.407963	0.372002	0.334855	0.306353	0.275842	0.247899	0.22661	0.196478
CCS	winnowmap-svision	DUP	25x	SIM	recall	0.503255	0.49469	0.485098	0.472422	0.45495	0.434053	0.408359	0.379582	0.346694	0.315176	0.286057	0.256252	0.228503	0.201096	0.180884	0.159986	0.141487	0.127783	0.108941
CCS	winnowmap-svision	DUP	25x	SIM	precision	0.978681	0.993806	0.997183	0.998552	0.998496	0.998424	0.999162	0.999098	0.999013	1	1	1	1	1	1	1	1	1	1
CCS	lra-cutesv	INS	25x	SIM	F1	0.956906	0.95635	0.953843	0.947794	0.933823	0.911848	0.884465	0.849071	0.808767	0.762941	0.716751	0.672903	0.627077	0.580879	0.536603	0.496049	0.451658	0.406855	0.359307
CCS	lra-cutesv	INS	25x	SIM	recall	0.920312	0.919011	0.914406	0.903294	0.877966	0.839824	0.793973	0.738612	0.679748	0.617479	0.559215	0.507658	0.457203	0.409651	0.366904	0.329963	0.291821	0.255481	0.219041
CCS	lra-cutesv	INS	25x	SIM	precision	0.996531	0.996851	0.996835	0.996906	0.997271	0.997384	0.998238	0.998376	0.998236	0.998058	0.997856	0.997639	0.997815	0.998049	0.998366	0.998788	0.99863	0.998435	0.999087
CCS	lra-cutesv2	INS	25x	SIM	F1	0.935194	0.93444	0.931627	0.925685	0.912038	0.893294	0.871223	0.842009	0.810152	0.77159	0.734973	0.694587	0.652503	0.608906	0.56536	0.523852	0.482544	0.438849	0.389702
CCS	lra-cutesv2	INS	25x	SIM	recall	0.892081	0.890379	0.885274	0.874762	0.850636	0.818801	0.78226	0.73601	0.688658	0.634598	0.586345	0.53629	0.487336	0.440084	0.395735	0.356192	0.318951	0.28181	0.242467
CCS	lra-cutesv2	INS	25x	SIM	precision	0.982686	0.983088	0.983102	0.982902	0.982994	0.982699	0.983017	0.983677	0.983698	0.984011	0.984535	0.985467	0.987024	0.987865	0.989487	0.989708	0.990672	0.991197	0.992216
CCS	lra-debreak	INS	25x	SIM	F1	0.945384	0.943396	0.939834	0.924689	0.898548	0.864779	0.824165	0.778537	0.727793	0.676291	0.627386	0.579411	0.527131	0.473214	0.428908	0.383918	0.337245	0.289555	0.24292
CCS	lra-debreak	INS	25x	SIM	recall	0.926219	0.921013	0.910902	0.874562	0.823706	0.766043	0.702673	0.638402	0.57253	0.511162	0.457303	0.407949	0.357894	0.309941	0.273	0.237561	0.202823	0.169286	0.138252
CCS	lra-debreak	INS	25x	SIM	precision	0.965359	0.966894	0.970664	0.980912	0.988348	0.992735	0.996451	0.997497	0.998603	0.999022	0.998907	0.999509	1	1	1	1	1	1	1
CCS	lra-sniffles2	INS	25x	SIM	F1	0.945346	0.945218	0.94343	0.936547	0.921689	0.898895	0.869061	0.832169	0.789	0.743757	0.697553	0.65352	0.607285	0.561893	0.519879	0.47788	0.435572	0.386206	0.338986
CCS	lra-sniffles2	INS	25x	SIM	recall	0.916008	0.914606	0.909901	0.894684	0.864251	0.822405	0.77275	0.715287	0.653419	0.593353	0.53659	0.486035	0.43648	0.39103	0.351487	0.314146	0.278506	0.239363	0.204125
CCS	lra-sniffles2	INS	25x	SIM	precision	0.976625	0.977949	0.979524	0.98252	0.987306	0.991073	0.992797	0.99471	0.995577	0.996302	0.996468	0.997125	0.997712	0.997956	0.99801	0.998092	0.998923	0.999164	0.99902
CCS	lra-svim	INS	25x	SIM	F1	0.931955	0.931955	0.92808	0.918266	0.897964	0.8687	0.83474	0.792496	0.745115	0.695516	0.64517	0.598093	0.552748	0.501687	0.458571	0.416046	0.374553	0.326661	0.288089
CCS	lra-svim	INS	25x	SIM	recall	0.915907	0.915907	0.904295	0.878967	0.834318	0.778256	0.722595	0.659726	0.595555	0.534188	0.476724	0.42697	0.38212	0.334968	0.297527	0.262689	0.230453	0.195215	0.168285
CCS	lra-svim	INS	25x	SIM	precision	0.948574	0.948574	0.95315	0.961244	0.972122	0.982931	0.98809	0.992171	0.994982	0.996452	0.997695	0.998128	0.998692	0.998806	0.999664	0.999619	0.999566	1	1
CCS	lra-svision	INS	25x	SIM	F1	0.898052	0.92161	0.923267	0.911102	0.885591	0.852474	0.814749	0.766238	0.715853	0.664308	0.614052	0.5668	0.518749	0.467955	0.422017	0.379956	0.334195	0.290579	0.247083
CCS	lra-svision	INS	25x	SIM	recall	0.952848	0.929222	0.89979	0.861848	0.80939	0.749424	0.69126	0.622985	0.558514	0.498048	0.443588	0.395835	0.350385	0.305536	0.267494	0.234558	0.200621	0.169987	0.140955
CCS	lra-svision	INS	25x	SIM	precision	0.849215	0.914123	0.948001	0.966326	0.97763	0.988381	0.991955	0.995043	0.996606	0.997194	0.997299	0.997729	0.998573	0.999018	0.999252	0.999573	1	1	1
CCS	minimap2-cutesv	INS	25x	SIM	F1	0.93777	0.937258	0.935434	0.931106	0.921262	0.905558	0.883766	0.855659	0.821346	0.783676	0.742109	0.700977	0.662053	0.619929	0.583339	0.54697	0.509746	0.469258	0.42289
CCS	minimap2-cutesv	INS	25x	SIM	recall	0.911202	0.910001	0.906497	0.898388	0.879668	0.851437	0.813695	0.767044	0.713385	0.658424	0.601361	0.549504	0.502753	0.455901	0.417459	0.380919	0.34558	0.30944	0.270397
CCS	minimap2-cutesv	INS	25x	SIM	precision	0.965934	0.966199	0.966279	0.966297	0.966986	0.967027	0.967043	0.967424	0.967812	0.967775	0.968871	0.967736	0.969124	0.968318	0.967967	0.969674	0.971027	0.970487	0.969838
CCS	minimap2-cutesv2	INS	25x	SIM	F1	0.91576	0.915548	0.914152	0.910507	0.900928	0.884041	0.860376	0.829083	0.794005	0.754735	0.712895	0.673111	0.632005	0.593191	0.555619	0.520341	0.482577	0.442688	0.398276
CCS	minimap2-cutesv2	INS	25x	SIM	recall	0.905997	0.904595	0.900791	0.889178	0.864851	0.829613	0.784062	0.730604	0.676244	0.620282	0.564521	0.515867	0.468515	0.426469	0.388527	0.35469	0.320252	0.285915	0.249775
CCS	minimap2-cutesv2	INS	25x	SIM	precision	0.925736	0.926769	0.927916	0.932885	0.940146	0.946113	0.953146	0.958246	0.961429	0.963608	0.967073	0.968245	0.970753	0.973937	0.974881	0.976302	0.978587	0.980096	0.982283
CCS	minimap2-debreak	INS	25x	SIM	F1	0.956747	0.956575	0.956477	0.946849	0.931985	0.907401	0.875539	0.837336	0.792983	0.748577	0.701804	0.657083	0.614265	0.569793	0.52806	0.485101	0.437598	0.386367	0.33694
CCS	minimap2-debreak	INS	25x	SIM	recall	0.944439	0.941636	0.937231	0.913104	0.88137	0.835819	0.78206	0.722495	0.658424	0.598959	0.541195	0.489639	0.443588	0.398639	0.358895	0.320252	0.280108	0.239463	0.202623
CCS	minimap2-debreak	INS	25x	SIM	precision	0.969379	0.971995	0.976531	0.983184	0.988769	0.992393	0.994399	0.995586	0.996666	0.997832	0.997969	0.998571	0.998423	0.998495	0.998885	0.999687	0.999643	0.999582	0.999506
CCS	minimap2-delly	INS	25x	SIM	F1	0.931002	0.931002	0.921587	0.903864	0.877166	0.846777	0.808141	0.763976	0.720445	0.673124	0.62395	0.580677	0.536242	0.492459	0.452547	0.417887	0.382486	0.34199	0.302701
CCS	minimap2-delly	INS	25x	SIM	recall	0.892882	0.892882	0.867154	0.832516	0.785664	0.737211	0.679748	0.619081	0.56372	0.507859	0.453799	0.40945	0.366603	0.32686	0.292622	0.264291	0.23656	0.206327	0.178396
CCS	minimap2-delly	INS	25x	SIM	precision	0.972522	0.972522	0.983313	0.988588	0.992789	0.994598	0.996332	0.997419	0.997873	0.997836	0.998238	0.998048	0.998092	0.998166	0.997952	0.997732	0.99831	0.998547	0.998319
CCS	minimap2-nanosv	INS	25x	SIM	F1	0.645855	0.7161	0.753033	0.763931	0.757361	0.73782	0.706499	0.671812	0.630321	0.585612	0.544235	0.503294	0.462506	0.425368	0.386764	0.354881	0.319262	0.281724	0.245974
CCS	minimap2-nanosv	INS	25x	SIM	recall	0.898889	0.872059	0.823406	0.769246	0.715887	0.660226	0.600761	0.544599	0.488437	0.435179	0.389829	0.347983	0.30934	0.276304	0.243968	0.218741	0.192312	0.165582	0.141456
CCS	minimap2-nanosv	INS	25x	SIM	precision	0.503985	0.607462	0.693742	0.758689	0.803935	0.83608	0.857408	0.876571	0.888383	0.894997	0.90118	0.908996	0.916098	0.923695	0.932644	0.939785	0.939364	0.943525	0.942
CCS	minimap2-nanovar	INS	25x	SIM	F1	0.804138	0.804035	0.803474	0.802558	0.799241	0.792968	0.780647	0.759554	0.734238	0.70156	0.664813	0.632144	0.597267	0.561167	0.523866	0.492383	0.460946	0.425668	0.388254
CCS	minimap2-nanovar	INS	25x	SIM	recall	0.770447	0.769947	0.768646	0.766443	0.759235	0.74502	0.720392	0.682451	0.638903	0.589749	0.538693	0.495545	0.452898	0.412153	0.37301	0.341376	0.311643	0.279908	0.248173
CCS	minimap2-nanovar	INS	25x	SIM	precision	0.840909	0.841282	0.841609	0.842244	0.843698	0.847512	0.8519	0.856299	0.863016	0.865687	0.868043	0.872708	0.876744	0.87895	0.879603	0.882962	0.884878	0.888183	0.891406
CCS	minimap2-pbsv	INS	25x	SIM	F1	0.935679	0.93582	0.932762	0.922962	0.904287	0.877975	0.840931	0.798633	0.752119	0.705388	0.659298	0.61108	0.56637	0.52145	0.47838	0.429638	0.373535	0.317704	0.263643
CCS	minimap2-pbsv	INS	25x	SIM	recall	0.889078	0.888978	0.882571	0.864151	0.830914	0.786565	0.728501	0.666834	0.604165	0.5459	0.492642	0.440585	0.395535	0.352888	0.314546	0.273701	0.229753	0.188908	0.151867
CCS	minimap2-pbsv	INS	25x	SIM	precision	0.987436	0.987874	0.989006	0.990363	0.991874	0.993425	0.994397	0.995368	0.996039	0.996528	0.996356	0.996829	0.996972	0.998301	0.998411	0.998539	0.99826	0.998413	0.998683
CCS	minimap2-picky	INS	25x	SIM	F1	0.00630915	0.00159537	0.0003998	0	0	0	0	0	0	0	0	0	0	0	0	0	0	0	0
CCS	minimap2-picky	INS	25x	SIM	recall	0.00320352	0.000800881	0.00020022	0	0	0	0	0	0	0	0	0	0	0	0	0	0	0	0
CCS	minimap2-picky	INS	25x	SIM	precision	0.206452	0.2	0.125	0	0	0	0	0	0	0	0	0	0	0	0	0	0	0	0
CCS	minimap2-sniffles	INS	25x	SIM	F1	0.829898	0.842313	0.843969	0.839838	0.830065	0.813055	0.788486	0.761497	0.728707	0.696456	0.658185	0.621077	0.582493	0.542206	0.505451	0.466968	0.424186	0.379277	0.335117
CCS	minimap2-sniffles	INS	25x	SIM	recall	0.798078	0.79117	0.782461	0.769046	0.747923	0.719491	0.68145	0.641506	0.596556	0.55471	0.507558	0.464611	0.422365	0.381319	0.34578	0.310642	0.273901	0.237461	0.203724
CCS	minimap2-sniffles	INS	25x	SIM	precision	0.864361	0.900524	0.915973	0.924985	0.932476	0.93459	0.935413	0.936705	0.936067	0.935506	0.935942	0.936441	0.938181	0.937946	0.939097	0.940018	0.939883	0.941644	0.943878
CCS	minimap2-sniffles2	INS	25x	SIM	F1	0.923293	0.92286	0.92164	0.917745	0.908156	0.892768	0.870489	0.840666	0.804151	0.764805	0.722372	0.683167	0.642594	0.600941	0.563029	0.528192	0.490099	0.448406	0.40426
CCS	minimap2-sniffles2	INS	25x	SIM	recall	0.919411	0.91801	0.913705	0.901392	0.875563	0.842226	0.799379	0.747923	0.690359	0.633497	0.576835	0.527781	0.480128	0.434778	0.395936	0.361998	0.32706	0.29082	0.25458
CCS	minimap2-sniffles2	INS	25x	SIM	precision	0.927208	0.927762	0.929714	0.934704	0.94327	0.949763	0.955486	0.959666	0.96286	0.964781	0.96613	0.968228	0.971243	0.972676	0.974138	0.976506	0.977266	0.978774	0.981096
CCS	minimap2-svim	INS	25x	SIM	F1	0.846001	0.846081	0.846464	0.845145	0.838647	0.825124	0.800508	0.765962	0.72959	0.692212	0.650046	0.61035	0.567275	0.529293	0.490066	0.455545	0.419089	0.377428	0.336563
CCS	minimap2-svim	INS	25x	SIM	recall	0.892582	0.892582	0.88197	0.858344	0.822905	0.779858	0.725498	0.664131	0.607468	0.55431	0.49985	0.452798	0.406247	0.367204	0.329663	0.298528	0.267694	0.234358	0.203424
CCS	minimap2-svim	INS	25x	SIM	precision	0.80404	0.804185	0.813706	0.832346	0.855003	0.87597	0.892818	0.904677	0.913168	0.921451	0.929276	0.936051	0.939787	0.947559	0.954493	0.961005	0.964646	0.968957	0.974113
CCS	minimap2-svision	INS	25x	SIM	F1	0.772959	0.81344	0.830582	0.836351	0.828476	0.813415	0.786008	0.749709	0.710101	0.670754	0.626795	0.586515	0.545557	0.504866	0.46532	0.430284	0.388761	0.346132	0.305507
CCS	minimap2-svision	INS	25x	SIM	recall	0.934027	0.912504	0.886375	0.853138	0.809691	0.764841	0.707478	0.644409	0.584843	0.531184	0.476324	0.429773	0.386325	0.34538	0.30894	0.278506	0.244469	0.211633	0.1819
CCS	minimap2-svision	INS	25x	SIM	precision	0.659271	0.733779	0.781396	0.820212	0.848154	0.868577	0.884149	0.896144	0.903635	0.909808	0.916233	0.923226	0.92809	0.93801	0.94229	0.945615	0.948718	0.949686	0.953305
CCS	ngmlr-cutesv	INS	25x	SIM	F1	0.928371	0.926306	0.924486	0.920781	0.913109	0.897801	0.879265	0.853104	0.822558	0.786986	0.742234	0.701023	0.662176	0.621458	0.58467	0.546444	0.512443	0.477103	0.439333
CCS	ngmlr-cutesv	INS	25x	SIM	recall	0.876464	0.87266	0.868956	0.861648	0.847933	0.821404	0.79067	0.749124	0.703073	0.652618	0.593253	0.541996	0.496947	0.452298	0.414256	0.376915	0.34528	0.313945	0.28201
CCS	ngmlr-cutesv	INS	25x	SIM	precision	0.986812	0.986979	0.987598	0.988629	0.989139	0.989866	0.990221	0.990601	0.990969	0.991031	0.991136	0.99212	0.992006	0.992749	0.993279	0.993142	0.993376	0.993348	0.993651
CCS	ngmlr-cutesv2	INS	25x	SIM	F1	0.910821	0.908483	0.906283	0.902364	0.894275	0.877208	0.858559	0.829723	0.798593	0.759808	0.713498	0.673194	0.633345	0.594386	0.55909	0.524041	0.489617	0.453962	0.416693
CCS	ngmlr-cutesv2	INS	25x	SIM	recall	0.862449	0.856642	0.851937	0.842427	0.825608	0.795275	0.76324	0.717089	0.670437	0.616578	0.557213	0.50936	0.464911	0.423966	0.388828	0.355691	0.324557	0.293923	0.26339
CCS	ngmlr-cutesv2	INS	25x	SIM	precision	0.964942	0.967002	0.968035	0.971485	0.975399	0.977964	0.981084	0.984334	0.987321	0.989716	0.991627	0.992393	0.993157	0.993898	0.994622	0.994959	0.996312	0.996606	0.996969
CCS	ngmlr-debreak	INS	25x	SIM	F1	0.928893	0.928493	0.928805	0.9241	0.914785	0.89815	0.879875	0.853298	0.820924	0.782889	0.738483	0.696282	0.656853	0.617588	0.583983	0.548598	0.516522	0.481107	0.443111
CCS	ngmlr-debreak	INS	25x	SIM	recall	0.887977	0.885874	0.882871	0.869056	0.849534	0.818801	0.788267	0.745921	0.697567	0.644008	0.585744	0.534288	0.489138	0.446791	0.412454	0.378016	0.348183	0.316748	0.284613
CCS	ngmlr-debreak	INS	25x	SIM	precision	0.973762	0.975419	0.97978	0.986589	0.990892	0.994528	0.995575	0.996789	0.997281	0.998138	0.998976	0.999251	0.999591	0.999776	0.999757	0.999735	1	1	1
CCS	ngmlr-delly	INS	25x	SIM	F1	0.916605	0.916605	0.90625	0.890455	0.870416	0.844851	0.814227	0.777696	0.740685	0.695113	0.648915	0.604732	0.562635	0.524583	0.484568	0.450167	0.415292	0.38035	0.346466
CCS	ngmlr-delly	INS	25x	SIM	recall	0.862649	0.862649	0.839023	0.809691	0.774652	0.734308	0.688658	0.637401	0.589048	0.533287	0.480629	0.433677	0.391631	0.355691	0.319852	0.29052	0.262088	0.234858	0.20953
CCS	ngmlr-delly	INS	25x	SIM	precision	0.97776	0.97776	0.985189	0.989116	0.993197	0.994576	0.995802	0.997181	0.997457	0.997939	0.998544	0.998617	0.998724	0.998875	0.999062	0.999311	0.999618	0.999574	1
CCS	ngmlr-nanosv	INS	25x	SIM	F1	0.720082	0.77682	0.806341	0.810029	0.798372	0.776398	0.750075	0.711977	0.671342	0.625693	0.582177	0.541127	0.5	0.460608	0.42231	0.384541	0.350288	0.314975	0.281499
CCS	ngmlr-nanosv	INS	25x	SIM	recall	0.88217	0.866253	0.824907	0.776254	0.726799	0.675743	0.62719	0.571028	0.517469	0.46321	0.415958	0.374412	0.335869	0.301131	0.269096	0.239063	0.213034	0.187506	0.164281
CCS	ngmlr-nanosv	INS	25x	SIM	precision	0.608311	0.704126	0.788592	0.846876	0.885582	0.912285	0.932847	0.94531	0.955453	0.963758	0.969662	0.975483	0.977849	0.979167	0.980664	0.982312	0.984729	0.983718	0.982635
CCS	ngmlr-nanovar	INS	25x	SIM	F1	0.838207	0.838091	0.837139	0.835607	0.833632	0.829356	0.81967	0.801557	0.777056	0.744369	0.704089	0.665394	0.626926	0.589132	0.552953	0.517651	0.482665	0.449081	0.413978
CCS	ngmlr-nanovar	INS	25x	SIM	recall	0.753329	0.752428	0.750526	0.748023	0.744419	0.735909	0.719191	0.69046	0.653018	0.605466	0.552508	0.505957	0.462208	0.421664	0.385224	0.351587	0.319852	0.29092	0.262088
CCS	ngmlr-nanovar	INS	25x	SIM	precision	0.94464	0.945766	0.946352	0.946422	0.94714	0.949987	0.952785	0.955263	0.959265	0.96598	0.970288	0.971549	0.974051	0.977262	0.979384	0.981006	0.983077	0.984084	0.984581
CCS	ngmlr-pbsv	INS	25x	SIM	F1	0.895356	0.895044	0.893464	0.888669	0.876292	0.85419	0.827598	0.792577	0.752284	0.708261	0.659984	0.61755	0.573403	0.529494	0.488597	0.451153	0.415531	0.377505	0.336413
CCS	ngmlr-pbsv	INS	25x	SIM	recall	0.822305	0.821704	0.819001	0.810692	0.789268	0.753028	0.711483	0.660627	0.605766	0.550606	0.494344	0.448093	0.402943	0.360797	0.323856	0.291721	0.262489	0.232856	0.202323
CCS	ngmlr-pbsv	INS	25x	SIM	precision	0.982653	0.982759	0.982821	0.983244	0.984884	0.986751	0.989006	0.990395	0.992293	0.992422	0.992563	0.993122	0.993827	0.994481	0.994467	0.994879	0.996579	0.996572	0.997532
CCS	ngmlr-picky	INS	25x	SIM	F1	0.223004	0.167047	0.124414	0.0909178	0.0598058	0.0411724	0.0280328	0.0184487	0.0107538	0.00598862	0.0029988	0.0012006	0.00060048	0.0002002	0.0002002	0.0002002	0	0	0
CCS	ngmlr-picky	INS	25x	SIM	recall	0.12694	0.0915007	0.0664731	0.0476524	0.0308339	0.0210231	0.0142156	0.00931024	0.00540595	0.0030033	0.00150165	0.000600661	0.00030033	0.00010011	0.00010011	0.00010011	0	0	0
CCS	ngmlr-picky	INS	25x	SIM	precision	0.916847	0.958071	0.969343	0.987552	0.990354	0.990566	1	1	1	1	1	1	1	1	1	1	0	0	0
CCS	ngmlr-sniffles	INS	25x	SIM	F1	0.875433	0.875263	0.871315	0.86532	0.856561	0.842853	0.826191	0.802257	0.777097	0.747061	0.707333	0.668828	0.630439	0.590858	0.55629	0.523326	0.486417	0.452883	0.41697
CCS	ngmlr-sniffles	INS	25x	SIM	recall	0.797477	0.79097	0.782561	0.771849	0.757734	0.73641	0.711182	0.676244	0.641305	0.601261	0.551407	0.506057	0.46341	0.421864	0.387326	0.355992	0.322655	0.293723	0.264191
CCS	ngmlr-sniffles	INS	25x	SIM	precision	0.97028	0.979665	0.982776	0.984549	0.985034	0.985267	0.985572	0.985987	0.985842	0.986207	0.986213	0.985957	0.985733	0.985731	0.986738	0.987503	0.987741	0.988544	0.98876
CCS	ngmlr-sniffles2	INS	25x	SIM	F1	0.911528	0.910556	0.909129	0.906731	0.898867	0.884407	0.864895	0.839026	0.809482	0.772236	0.729367	0.686701	0.648652	0.61085	0.57277	0.536913	0.502766	0.468293	0.431806
CCS	ngmlr-sniffles2	INS	25x	SIM	recall	0.878266	0.876464	0.87286	0.86375	0.84573	0.816498	0.780258	0.73651	0.69056	0.637101	0.579938	0.52728	0.483031	0.441886	0.403043	0.368405	0.33667	0.306437	0.275903
CCS	ngmlr-sniffles2	INS	25x	SIM	precision	0.947408	0.947408	0.948542	0.954214	0.959128	0.964636	0.970127	0.974695	0.977885	0.980132	0.982531	0.984302	0.987111	0.989021	0.989432	0.989513	0.992328	0.992542	0.992795
CCS	ngmlr-svim	INS	25x	SIM	F1	0.894942	0.894942	0.891335	0.88211	0.869132	0.845916	0.820954	0.788927	0.750139	0.707178	0.658142	0.616432	0.574548	0.535141	0.498579	0.461267	0.426811	0.389581	0.352535
CCS	ngmlr-svim	INS	25x	SIM	recall	0.850235	0.850235	0.842927	0.823606	0.795175	0.753229	0.711483	0.661928	0.607568	0.552808	0.494644	0.448794	0.405646	0.367404	0.333667	0.301031	0.272199	0.242567	0.214436
CCS	ngmlr-svim	INS	25x	SIM	precision	0.944611	0.944611	0.945642	0.949561	0.958258	0.964615	0.970239	0.976229	0.980136	0.981166	0.983088	0.983977	0.984451	0.984706	0.985803	0.986225	0.988009	0.98898	0.990291
CCS	ngmlr-svision	INS	25x	SIM	F1	0.881268	0.898962	0.901303	0.895923	0.883565	0.862776	0.839823	0.809535	0.773314	0.733342	0.688196	0.644079	0.603679	0.566681	0.529614	0.494298	0.458711	0.422395	0.38428
CCS	ngmlr-svision	INS	25x	SIM	recall	0.921013	0.901392	0.879467	0.851437	0.819702	0.779858	0.740615	0.691861	0.638803	0.585044	0.529082	0.478626	0.435279	0.397738	0.362098	0.329763	0.298628	0.268495	0.238362
CCS	ngmlr-svision	INS	25x	SIM	precision	0.844812	0.896545	0.92425	0.945315	0.958221	0.965423	0.969721	0.975441	0.979582	0.98235	0.984171	0.984352	0.984601	0.985123	0.985559	0.986523	0.988731	0.989668	0.990845
CCS	pbmm2-cutesv	INS	25x	SIM	F1	0.944407	0.944026	0.94331	0.939675	0.932894	0.91924	0.902316	0.878559	0.849689	0.813282	0.772592	0.733054	0.693674	0.653244	0.617629	0.581716	0.548441	0.512597	0.474267
CCS	pbmm2-cutesv	INS	25x	SIM	recall	0.915807	0.915107	0.913705	0.906797	0.893483	0.868856	0.838723	0.798478	0.751527	0.696366	0.638903	0.586245	0.537391	0.490439	0.451397	0.414055	0.381119	0.347282	0.312744
CCS	pbmm2-cutesv	INS	25x	SIM	precision	0.974851	0.974832	0.974899	0.975027	0.975943	0.975826	0.976343	0.976494	0.977347	0.977378	0.977036	0.977956	0.978134	0.977844	0.977667	0.977547	0.977658	0.978285	0.980848
CCS	pbmm2-cutesv2	INS	25x	SIM	F1	0.920582	0.920289	0.919484	0.916085	0.909034	0.895516	0.875931	0.849978	0.816862	0.781381	0.739862	0.700848	0.65958	0.620746	0.584559	0.548226	0.516625	0.478683	0.439305
CCS	pbmm2-cutesv2	INS	25x	SIM	recall	0.906297	0.904995	0.902593	0.893983	0.875363	0.844729	0.806087	0.760036	0.707078	0.653719	0.596356	0.546001	0.496947	0.453799	0.415757	0.379818	0.349985	0.315847	0.282411
CCS	pbmm2-cutesv2	INS	25x	SIM	precision	0.935324	0.936109	0.937019	0.939308	0.9454	0.9528	0.959028	0.964063	0.967004	0.971004	0.974321	0.978296	0.980446	0.982019	0.984123	0.984943	0.986178	0.988099	0.988437
CCS	pbmm2-debreak	INS	25x	SIM	F1	0.95497	0.955023	0.954545	0.949219	0.937388	0.920724	0.896916	0.864892	0.826459	0.785727	0.74103	0.697132	0.656538	0.614435	0.575563	0.537977	0.498309	0.455269	0.410407
CCS	pbmm2-debreak	INS	25x	SIM	recall	0.94584	0.942737	0.937631	0.918811	0.891781	0.858645	0.816598	0.764541	0.706077	0.648113	0.589248	0.535289	0.488838	0.443588	0.404145	0.368005	0.331865	0.294724	0.258184
CCS	pbmm2-debreak	INS	25x	SIM	precision	0.964278	0.967633	0.972081	0.981709	0.987912	0.992479	0.994756	0.995568	0.996327	0.997535	0.998135	0.999252	0.999386	0.999323	0.999505	0.999728	0.999698	1	1
CCS	pbmm2-delly	INS	25x	SIM	F1	0.93212	0.93212	0.924201	0.90791	0.885762	0.856329	0.82288	0.787449	0.744224	0.701	0.650378	0.605371	0.562945	0.520394	0.481962	0.444514	0.413147	0.377101	0.340503
CCS	pbmm2-delly	INS	25x	SIM	recall	0.896987	0.896987	0.873361	0.839423	0.80028	0.752127	0.701372	0.650716	0.593353	0.540294	0.482331	0.434378	0.391931	0.351887	0.317649	0.285915	0.260487	0.232456	0.205226
CCS	pbmm2-delly	INS	25x	SIM	precision	0.970117	0.970117	0.981327	0.988564	0.991688	0.994046	0.995312	0.996933	0.997979	0.997781	0.998135	0.998389	0.998724	0.99858	0.998427	0.998252	0.998082	0.99828	0.999025
CCS	pbmm2-nanosv	INS	25x	SIM	F1	0.679783	0.746768	0.790691	0.802573	0.794108	0.776856	0.745822	0.706881	0.66808	0.624003	0.581457	0.537897	0.495587	0.4573	0.417163	0.37793	0.342834	0.305914	0.268404
CCS	pbmm2-nanosv	INS	25x	SIM	recall	0.921814	0.899089	0.857143	0.805786	0.750225	0.698268	0.6367	0.575433	0.520573	0.466113	0.418761	0.374412	0.334468	0.29993	0.266193	0.234858	0.208329	0.1815	0.155671
CCS	pbmm2-nanosv	INS	25x	SIM	precision	0.538417	0.638581	0.733802	0.799384	0.843444	0.875377	0.900085	0.916162	0.932234	0.943656	0.950898	0.954812	0.956211	0.962107	0.963755	0.967024	0.967457	0.972639	0.973091
CCS	pbmm2-pbsv	INS	25x	SIM	F1	0.937566	0.937384	0.935564	0.926446	0.911703	0.889258	0.857469	0.819344	0.772304	0.726371	0.678373	0.633347	0.588874	0.548382	0.505601	0.461041	0.413952	0.359521	0.308525
CCS	pbmm2-pbsv	INS	25x	SIM	recall	0.888477	0.887977	0.884473	0.868155	0.841926	0.803884	0.753128	0.696266	0.630894	0.571629	0.514366	0.464311	0.41806	0.378416	0.338873	0.30003	0.261388	0.219441	0.182601
CCS	pbmm2-pbsv	INS	25x	SIM	precision	0.992396	0.992614	0.99292	0.993129	0.99409	0.99492	0.995369	0.995278	0.995419	0.995988	0.995929	0.99592	0.995708	0.995523	0.995296	0.99502	0.994288	0.994104	0.994005
CCS	pbmm2-picky	INS	25x	SIM	F1	0.0248303	0.00968188	0.00358102	0.00119725	0.00039964	0.00039968	0.00039972	0.0003998	0.0003998	0.00039992	0.0002	0.0002	0	0	0	0	0	0	0
CCS	pbmm2-picky	INS	25x	SIM	recall	0.0128141	0.0049054	0.00180198	0.000600661	0.00020022	0.00020022	0.00020022	0.00020022	0.00020022	0.00020022	0.00010011	0.00010011	0	0	0	0	0	0	0
CCS	pbmm2-picky	INS	25x	SIM	precision	0.398754	0.368421	0.28125	0.176471	0.1	0.105263	0.111111	0.125	0.125	0.153846	0.0909091	0.0909091	0	0	0	0	0	0	0
CCS	pbmm2-sniffles	INS	25x	SIM	F1	0.881274	0.888617	0.887697	0.882875	0.87297	0.858934	0.840619	0.817069	0.788421	0.75571	0.7163	0.676421	0.641583	0.602355	0.568603	0.53194	0.49437	0.454852	0.413641
CCS	pbmm2-sniffles	INS	25x	SIM	recall	0.841926	0.835819	0.828111	0.816498	0.799079	0.775053	0.74502	0.708279	0.666633	0.621083	0.569727	0.520673	0.480529	0.437882	0.402843	0.366803	0.331865	0.297027	0.262889
CCS	pbmm2-sniffles	INS	25x	SIM	precision	0.924481	0.948534	0.956522	0.960999	0.961919	0.963175	0.964364	0.965343	0.964653	0.964852	0.964413	0.965114	0.965018	0.964711	0.966146	0.96752	0.968732	0.970559	0.969719
CCS	pbmm2-sniffles2	INS	25x	SIM	F1	0.928618	0.927654	0.926067	0.921487	0.914463	0.900328	0.882697	0.857811	0.824234	0.788352	0.745933	0.70762	0.667415	0.629811	0.592334	0.554932	0.523522	0.486389	0.446631
CCS	pbmm2-sniffles2	INS	25x	SIM	recall	0.920112	0.91781	0.913505	0.901792	0.882971	0.851837	0.815097	0.770948	0.716388	0.662629	0.603564	0.55411	0.505957	0.46361	0.423866	0.386325	0.356492	0.322855	0.288617
CCS	pbmm2-sniffles2	INS	25x	SIM	precision	0.937283	0.937711	0.938979	0.942062	0.948285	0.954673	0.962525	0.966734	0.970305	0.972953	0.976198	0.97878	0.980217	0.981768	0.983051	0.98469	0.985062	0.985636	0.986991
CCS	pbmm2-svim	INS	25x	SIM	F1	0.89028	0.89028	0.889009	0.885968	0.88009	0.868156	0.848336	0.821929	0.786891	0.748507	0.704524	0.664564	0.62455	0.58435	0.547211	0.508635	0.475569	0.436774	0.399489
CCS	pbmm2-svim	INS	25x	SIM	recall	0.911002	0.911002	0.904095	0.887476	0.861147	0.823005	0.778356	0.728702	0.671839	0.614676	0.555811	0.506357	0.460206	0.417159	0.380018	0.343478	0.313745	0.280609	0.250476
CCS	pbmm2-svim	INS	25x	SIM	precision	0.87048	0.87048	0.874419	0.884466	0.899885	0.918547	0.932142	0.942509	0.949491	0.956833	0.961885	0.966558	0.971471	0.975193	0.977091	0.979726	0.982137	0.984891	0.986204
CCS	pbmm2-svision	INS	25x	SIM	F1	0.824053	0.864041	0.880627	0.882938	0.875867	0.860847	0.839716	0.807954	0.768462	0.727532	0.683946	0.643195	0.602481	0.562487	0.524415	0.486625	0.450559	0.408904	0.367204
CCS	pbmm2-svision	INS	25x	SIM	recall	0.94524	0.933327	0.916508	0.887977	0.853639	0.810992	0.764941	0.707779	0.646912	0.588347	0.532286	0.482831	0.437581	0.395835	0.359095	0.324157	0.292622	0.258384	0.225748
CCS	pbmm2-svision	INS	25x	SIM	precision	0.730409	0.804331	0.84745	0.877957	0.899283	0.917233	0.930694	0.941161	0.946259	0.952976	0.956467	0.963059	0.966822	0.971499	0.971823	0.975595	0.978902	0.979507	0.983428
CCS	winnowmap-cutesv	INS	25x	SIM	F1	0.929404	0.929176	0.929044	0.927248	0.922581	0.912881	0.897461	0.875123	0.847942	0.816625	0.777194	0.739114	0.70175	0.662287	0.627295	0.592336	0.560142	0.52525	0.4895
CCS	winnowmap-cutesv	INS	25x	SIM	recall	0.901492	0.900991	0.900491	0.896987	0.888177	0.870157	0.842026	0.803284	0.757834	0.70908	0.651617	0.59986	0.552007	0.504655	0.465212	0.427871	0.394634	0.360797	0.327861
CCS	winnowmap-cutesv	INS	25x	SIM	precision	0.959101	0.959181	0.959467	0.959623	0.959758	0.960018	0.960708	0.961073	0.96237	0.962626	0.962727	0.96257	0.962976	0.963126	0.96271	0.962179	0.964758	0.965185	0.965507
CCS	winnowmap-cutesv2	INS	25x	SIM	F1	0.906624	0.906892	0.906704	0.905431	0.90093	0.890942	0.874474	0.849692	0.820985	0.788892	0.748375	0.711055	0.672072	0.633446	0.598101	0.566622	0.534022	0.498695	0.462456
CCS	winnowmap-cutesv2	INS	25x	SIM	recall	0.886475	0.885874	0.884873	0.880368	0.868055	0.844829	0.811793	0.766543	0.71829	0.668335	0.610972	0.561818	0.514466	0.470217	0.431975	0.399539	0.367704	0.334668	0.302733
CCS	winnowmap-cutesv2	INS	25x	SIM	precision	0.927711	0.928931	0.929638	0.931963	0.936393	0.942379	0.947645	0.953074	0.957944	0.962514	0.965512	0.968254	0.968891	0.970254	0.971847	0.97389	0.975046	0.978057	0.978958
CCS	winnowmap-debreak	INS	25x	SIM	F1	0.949433	0.950354	0.950968	0.948776	0.941011	0.925837	0.907268	0.880668	0.849026	0.811064	0.76716	0.726545	0.685864	0.648123	0.610085	0.576266	0.539803	0.504075	0.462449
CCS	winnowmap-debreak	INS	25x	SIM	recall	0.942637	0.940935	0.936831	0.923416	0.903093	0.87296	0.837922	0.792372	0.742016	0.685454	0.624887	0.57253	0.523376	0.480529	0.439684	0.405446	0.370307	0.337471	0.301131
CCS	winnowmap-debreak	INS	25x	SIM	precision	0.956327	0.959963	0.965539	0.975568	0.982252	0.985533	0.989128	0.991109	0.992103	0.993038	0.993316	0.993917	0.994673	0.995231	0.996144	0.99582	0.995425	0.99557	0.996026
CCS	winnowmap-delly	INS	25x	SIM	F1	0.933576	0.933576	0.926139	0.911285	0.889465	0.863269	0.832994	0.796494	0.753749	0.711941	0.665154	0.621008	0.578176	0.536321	0.496351	0.461396	0.428156	0.391469	0.356955
CCS	winnowmap-delly	INS	25x	SIM	recall	0.89979	0.89979	0.878066	0.846832	0.807588	0.76384	0.716788	0.664131	0.606267	0.553609	0.498849	0.450696	0.406848	0.366603	0.330263	0.30003	0.2725	0.243468	0.217339
CCS	winnowmap-delly	INS	25x	SIM	precision	0.969998	0.969998	0.979781	0.986357	0.989816	0.992456	0.994168	0.994752	0.996053	0.997115	0.997797	0.998226	0.998771	0.998636	0.998487	0.998334	0.998533	0.998358	0.998161
CCS	winnowmap-nanosv	INS	25x	SIM	F1	0.650602	0.711333	0.747684	0.762081	0.761035	0.749332	0.726493	0.698492	0.661035	0.624992	0.582763	0.54258	0.504822	0.467688	0.430526	0.397321	0.364106	0.330112	0.29817
CCS	winnowmap-nanosv	INS	25x	SIM	recall	0.886575	0.868355	0.828111	0.78226	0.734408	0.688157	0.635799	0.584443	0.528782	0.479928	0.430173	0.386525	0.348483	0.313345	0.280408	0.252378	0.225848	0.20002	0.176995
CCS	winnowmap-nanosv	INS	25x	SIM	precision	0.513838	0.602403	0.681496	0.742917	0.789666	0.822446	0.847365	0.867846	0.881509	0.89574	0.903111	0.909969	0.915571	0.921673	0.926563	0.933358	0.938826	0.944234	0.945455
CCS	winnowmap-nanovar	INS	25x	SIM	F1	0.792185	0.792205	0.792161	0.791684	0.790747	0.788449	0.779759	0.765559	0.745036	0.716862	0.681092	0.644241	0.612248	0.57744	0.546385	0.515461	0.485259	0.453548	0.420658
CCS	winnowmap-nanovar	INS	25x	SIM	recall	0.742817	0.742717	0.742517	0.741516	0.739213	0.733907	0.71809	0.692061	0.657323	0.612874	0.560917	0.510962	0.470417	0.429973	0.395635	0.3638	0.333667	0.304235	0.275203
CCS	winnowmap-nanovar	INS	25x	SIM	precision	0.848582	0.848759	0.848918	0.849134	0.850006	0.851749	0.853015	0.856523	0.859762	0.863348	0.866801	0.871585	0.876516	0.878862	0.882734	0.88397	0.889274	0.89068	0.892243
CCS	winnowmap-pbsv	INS	25x	SIM	F1	0.935494	0.935327	0.934986	0.931659	0.924812	0.911074	0.889011	0.861762	0.828195	0.788639	0.746658	0.70474	0.66348	0.620354	0.584284	0.551326	0.514932	0.473396	0.428303
CCS	winnowmap-pbsv	INS	25x	SIM	recall	0.895785	0.895485	0.894784	0.887777	0.874262	0.848734	0.810692	0.765742	0.713985	0.657423	0.601161	0.548503	0.50025	0.452798	0.415357	0.382821	0.348684	0.311743	0.273901
CCS	winnowmap-pbsv	INS	25x	SIM	precision	0.978886	0.978879	0.97897	0.980106	0.981567	0.983299	0.984081	0.985315	0.9859	0.985296	0.985072	0.985432	0.984825	0.984759	0.984809	0.984806	0.984176	0.983265	0.981701
CCS	winnowmap-picky	INS	25x	SIM	F1	0.0354902	0.0148883	0.00737713	0.0031968	0.00120012	0.00020012	0.00020014	0.00020014	0.00020016	0.00020016	0.00020018	0.00020018	0.00020018	0.00020018	0.00020018	0.00020018	0	0	0
CCS	winnowmap-picky	INS	25x	SIM	recall	0.0181199	0.00750826	0.00370407	0.00160176	0.000600661	0.00010011	0.00010011	0.00010011	0.00010011	0.00010011	0.00010011	0.00010011	0.00010011	0.00010011	0.00010011	0.00010011	0	0	0
CCS	winnowmap-picky	INS	25x	SIM	precision	0.85782	0.872093	0.880952	0.761905	0.6	0.2	0.25	0.25	0.333333	0.333333	0.5	0.5	0.5	0.5	0.5	0.5	0	0	0
CCS	winnowmap-sniffles	INS	25x	SIM	F1	0.850169	0.854366	0.853947	0.851052	0.84531	0.834409	0.820183	0.800388	0.77831	0.75018	0.714277	0.678694	0.642444	0.605359	0.573987	0.542922	0.509229	0.47855	0.442129
CCS	winnowmap-sniffles	INS	25x	SIM	recall	0.805486	0.800781	0.794874	0.787366	0.775453	0.756933	0.733106	0.701271	0.667434	0.62709	0.578737	0.532886	0.489438	0.447793	0.413955	0.382421	0.349384	0.321053	0.288918
CCS	winnowmap-sniffles	INS	25x	SIM	precision	0.900101	0.915636	0.922505	0.925948	0.929	0.929555	0.930732	0.932136	0.933361	0.933393	0.93272	0.934351	0.934621	0.934015	0.935732	0.935587	0.938677	0.939367	0.941292
CCS	winnowmap-sniffles2	INS	25x	SIM	F1	0.920726	0.920312	0.919621	0.917461	0.912147	0.900016	0.884083	0.860293	0.832472	0.797581	0.757319	0.716995	0.679204	0.643029	0.606199	0.572399	0.538121	0.503273	0.468195
CCS	winnowmap-sniffles2	INS	25x	SIM	recall	0.911002	0.909901	0.907698	0.900791	0.885574	0.857443	0.824607	0.781059	0.734007	0.680048	0.622785	0.569526	0.522475	0.480228	0.439584	0.404845	0.371308	0.338673	0.307638
CCS	winnowmap-sniffles2	INS	25x	SIM	precision	0.930661	0.930964	0.93186	0.93476	0.940364	0.947037	0.952805	0.957418	0.961448	0.96423	0.965994	0.967517	0.970255	0.972825	0.976212	0.976576	0.977081	0.979161	0.979286
CCS	winnowmap-svim	INS	25x	SIM	F1	0.842029	0.84211	0.841549	0.841903	0.838925	0.826588	0.811432	0.786334	0.755639	0.720274	0.679498	0.640174	0.602674	0.56415	0.527707	0.494039	0.4606	0.425029	0.388493
CCS	winnowmap-svim	INS	25x	SIM	recall	0.87246	0.87246	0.868255	0.856442	0.831114	0.789268	0.746121	0.694664	0.642206	0.589148	0.533687	0.485434	0.442186	0.40014	0.3637	0.331865	0.302232	0.271999	0.242667
CCS	winnowmap-svim	INS	25x	SIM	precision	0.81365	0.813801	0.816436	0.82785	0.846884	0.867613	0.889273	0.905875	0.91774	0.92648	0.934935	0.939729	0.946027	0.955991	0.961111	0.966191	0.967628	0.971745	0.973494
CCS	winnowmap-svision	INS	25x	SIM	F1	0.755249	0.798138	0.819123	0.830459	0.824969	0.813155	0.798477	0.772369	0.741182	0.706351	0.665347	0.627872	0.589089	0.553059	0.518325	0.481454	0.447898	0.413582	0.375533
CCS	winnowmap-svision	INS	25x	SIM	recall	0.932626	0.909601	0.886775	0.858144	0.820302	0.777255	0.735009	0.68225	0.628992	0.576734	0.521674	0.474722	0.430774	0.391831	0.356792	0.322254	0.292822	0.26399	0.233557
CCS	winnowmap-svision	INS	25x	SIM	precision	0.634562	0.71101	0.761062	0.804505	0.829688	0.852531	0.873944	0.889919	0.902082	0.911118	0.918238	0.926896	0.931385	0.939736	0.947117	0.951522	0.952148	0.954397	0.957718
CCS	lra-cutesv	INV	25x	SIM	F1	0.468085	0.468085	0.468085	0.478261	0.477273	0.414634	0.38961	0.373333	0.356164	0.342857	0.222222	0.196721	0.105263	0.105263	0.0377358	0.0377358	0.0377358	0.0377358	0
CCS	lra-cutesv	INV	25x	SIM	recall	0.431373	0.431373	0.431373	0.431373	0.411765	0.333333	0.294118	0.27451	0.254902	0.235294	0.137255	0.117647	0.0588235	0.0588235	0.0196078	0.0196078	0.0196078	0.0196078	0
CCS	lra-cutesv	INV	25x	SIM	precision	0.511628	0.511628	0.511628	0.536585	0.567568	0.548387	0.576923	0.583333	0.590909	0.631579	0.583333	0.6	0.5	0.5	0.5	0.5	0.5	0.5	0
CCS	lra-cutesv2	INV	25x	SIM	F1	0.409091	0.409091	0.423529	0.423529	0.409639	0.363636	0.285714	0.222222	0.193548	0.107143	0.0727273	0.0727273	0.0377358	0	0	0	0	0	0
CCS	lra-cutesv2	INV	25x	SIM	recall	0.352941	0.352941	0.352941	0.352941	0.333333	0.27451	0.196078	0.137255	0.117647	0.0588235	0.0392157	0.0392157	0.0196078	0	0	0	0	0	0
CCS	lra-cutesv2	INV	25x	SIM	precision	0.486486	0.486486	0.529412	0.529412	0.53125	0.538462	0.526316	0.583333	0.545455	0.6	0.5	0.5	0.5	0	0	0	0	0	0
CCS	lra-debreak	INV	25x	SIM	F1	0.645161	0.674419	0.666667	0.691358	0.605263	0.555556	0.492754	0.424242	0.4	0.380952	0.271186	0.271186	0.210526	0.178571	0.0754717	0.0754717	0.0754717	0	0
CCS	lra-debreak	INV	25x	SIM	recall	0.588235	0.568627	0.54902	0.54902	0.45098	0.392157	0.333333	0.27451	0.254902	0.235294	0.156863	0.156863	0.117647	0.0980392	0.0392157	0.0392157	0.0392157	0	0
CCS	lra-debreak	INV	25x	SIM	precision	0.714286	0.828571	0.848485	0.933333	0.92	0.952381	0.944444	0.933333	0.928571	1	1	1	1	1	1	1	1	0	0
CCS	lra-sniffles2	INV	25x	SIM	F1	0.542857	0.542857	0.542857	0.542857	0.521739	0.454545	0.430769	0.380952	0.354839	0.3	0.178571	0.178571	0.178571	0.111111	0.0754717	0.0754717	0.0384615	0.0384615	0.0384615
CCS	lra-sniffles2	INV	25x	SIM	recall	0.372549	0.372549	0.372549	0.372549	0.352941	0.294118	0.27451	0.235294	0.215686	0.176471	0.0980392	0.0980392	0.0980392	0.0588235	0.0392157	0.0392157	0.0196078	0.0196078	0.0196078
CCS	lra-sniffles2	INV	25x	SIM	precision	1	1	1	1	1	1	1	1	1	1	1	1	1	1	1	1	1	1	1
CCS	lra-svim	INV	25x	SIM	F1	0.567568	0.567568	0.575342	0.535211	0.514286	0.470588	0.454545	0.354839	0.354839	0.327869	0.241379	0.241379	0.178571	0.178571	0.0754717	0.0384615	0.0384615	0	0
CCS	lra-svim	INV	25x	SIM	recall	0.411765	0.411765	0.411765	0.372549	0.352941	0.313725	0.294118	0.215686	0.215686	0.196078	0.137255	0.137255	0.0980392	0.0980392	0.0392157	0.0196078	0.0196078	0	0
CCS	lra-svim	INV	25x	SIM	precision	0.913043	0.913043	0.954545	0.95	0.947368	0.941176	1	1	1	1	1	1	1	1	1	1	1	0	0
CCS	lra-svision	INV	25x	SIM	F1	0.618557	0.581395	0.567901	0.56	0.520548	0.485714	0.454545	0.380952	0.327869	0.241379	0.210526	0.210526	0.145455	0.111111	0.0384615	0.0384615	0.0384615	0.0384615	0.0384615
CCS	lra-svision	INV	25x	SIM	recall	0.588235	0.490196	0.45098	0.411765	0.372549	0.333333	0.294118	0.235294	0.196078	0.137255	0.117647	0.117647	0.0784314	0.0588235	0.0196078	0.0196078	0.0196078	0.0196078	0.0196078
CCS	lra-svision	INV	25x	SIM	precision	0.652174	0.714286	0.766667	0.875	0.863636	0.894737	1	1	1	1	1	1	1	1	1	1	1	1	1
CCS	minimap2-cutesv	INV	25x	SIM	F1	0.32381	0.326923	0.326923	0.343434	0.350515	0.357895	0.340909	0.296296	0.282051	0.277778	0.277778	0.253521	0.253521	0.253521	0.231884	0.21875	0.222222	0.196721	0.169492
CCS	minimap2-cutesv	INV	25x	SIM	recall	0.333333	0.333333	0.333333	0.333333	0.333333	0.333333	0.294118	0.235294	0.215686	0.196078	0.196078	0.176471	0.176471	0.176471	0.156863	0.137255	0.137255	0.117647	0.0980392
CCS	minimap2-cutesv	INV	25x	SIM	precision	0.314815	0.320755	0.320755	0.354167	0.369565	0.386364	0.405405	0.4	0.407407	0.47619	0.47619	0.45	0.45	0.45	0.444444	0.538462	0.583333	0.6	0.625
CCS	minimap2-cutesv2	INV	25x	SIM	F1	0.32381	0.326923	0.330097	0.34	0.354167	0.359551	0.313253	0.263158	0.273973	0.277778	0.277778	0.253521	0.242424	0.242424	0.246154	0.196721	0.103448	0.105263	0.0714286
CCS	minimap2-cutesv2	INV	25x	SIM	recall	0.333333	0.333333	0.333333	0.333333	0.333333	0.313725	0.254902	0.196078	0.196078	0.196078	0.196078	0.176471	0.156863	0.156863	0.156863	0.117647	0.0588235	0.0588235	0.0392157
CCS	minimap2-cutesv2	INV	25x	SIM	precision	0.314815	0.320755	0.326923	0.346939	0.377778	0.421053	0.40625	0.4	0.454545	0.47619	0.47619	0.45	0.533333	0.533333	0.571429	0.6	0.428571	0.5	0.4
CCS	minimap2-debreak	INV	25x	SIM	F1	0.506024	0.512195	0.512195	0.512195	0.506329	0.48	0.416667	0.405797	0.338462	0.290323	0.262295	0.233333	0.233333	0.20339	0.172414	0.142857	0.142857	0.111111	0.0754717
CCS	minimap2-debreak	INV	25x	SIM	recall	0.411765	0.411765	0.411765	0.411765	0.392157	0.352941	0.294118	0.27451	0.215686	0.176471	0.156863	0.137255	0.137255	0.117647	0.0980392	0.0784314	0.0784314	0.0588235	0.0392157
CCS	minimap2-debreak	INV	25x	SIM	precision	0.65625	0.677419	0.677419	0.677419	0.714286	0.75	0.714286	0.777778	0.785714	0.818182	0.8	0.777778	0.777778	0.75	0.714286	0.8	0.8	1	1
CCS	minimap2-nanovar	INV	25x	SIM	F1	0.347826	0.347826	0.347826	0.350877	0.357143	0.330275	0.282828	0.26087	0.263736	0.27907	0.246914	0.243243	0.228571	0.235294	0.238806	0.246154	0.169492	0.142857	0.142857
CCS	minimap2-nanovar	INV	25x	SIM	recall	0.392157	0.392157	0.392157	0.392157	0.392157	0.352941	0.27451	0.235294	0.235294	0.235294	0.196078	0.176471	0.156863	0.156863	0.156863	0.156863	0.0980392	0.0784314	0.0784314
CCS	minimap2-nanovar	INV	25x	SIM	precision	0.3125	0.3125	0.3125	0.31746	0.327869	0.310345	0.291667	0.292683	0.3	0.342857	0.333333	0.391304	0.421053	0.470588	0.5	0.571429	0.625	0.8	0.8
CCS	minimap2-pbsv	INV	25x	SIM	F1	0.363636	0.363636	0.363636	0.363636	0.30137	0.289855	0.246154	0.225806	0.2	0.140351	0.140351	0.0727273	0	0	0	0	0	0	0
CCS	minimap2-pbsv	INV	25x	SIM	recall	0.27451	0.27451	0.27451	0.27451	0.215686	0.196078	0.156863	0.137255	0.117647	0.0784314	0.0784314	0.0392157	0	0	0	0	0	0	0
CCS	minimap2-pbsv	INV	25x	SIM	precision	0.538462	0.538462	0.538462	0.538462	0.5	0.555556	0.571429	0.636364	0.666667	0.666667	0.666667	0.5	0	0	0	0	0	0	0
CCS	minimap2-picky	INV	25x	SIM	F1	0.552381	0.505495	0.457831	0.461538	0.441558	0.426667	0.410959	0.4	0.363636	0.3125	0.322581	0.266667	0.237288	0.210526	0.210526	0.210526	0.210526	0.178571	0.178571
CCS	minimap2-picky	INV	25x	SIM	recall	0.568627	0.45098	0.372549	0.352941	0.333333	0.313725	0.294118	0.27451	0.235294	0.196078	0.196078	0.156863	0.137255	0.117647	0.117647	0.117647	0.117647	0.0980392	0.0980392
CCS	minimap2-picky	INV	25x	SIM	precision	0.537037	0.575	0.59375	0.666667	0.653846	0.666667	0.681818	0.736842	0.8	0.769231	0.909091	0.888889	0.875	1	1	1	1	1	1
CCS	minimap2-sniffles	INV	25x	SIM	F1	0.537815	0.58	0.565217	0.561798	0.506024	0.469136	0.447368	0.416667	0.4	0.352941	0.328358	0.28125	0.285714	0.285714	0.285714	0.262295	0.262295	0.175439	0.175439
CCS	minimap2-sniffles	INV	25x	SIM	recall	0.627451	0.568627	0.509804	0.490196	0.411765	0.372549	0.333333	0.294118	0.27451	0.235294	0.215686	0.176471	0.176471	0.176471	0.176471	0.156863	0.156863	0.0980392	0.0980392
CCS	minimap2-sniffles	INV	25x	SIM	precision	0.470588	0.591837	0.634146	0.657895	0.65625	0.633333	0.68	0.714286	0.736842	0.705882	0.6875	0.692308	0.75	0.75	0.75	0.8	0.8	0.833333	0.833333
CCS	minimap2-sniffles2	INV	25x	SIM	F1	0.447368	0.447368	0.447368	0.447368	0.453333	0.453333	0.371429	0.352941	0.338462	0.285714	0.229508	0.229508	0.20339	0.172414	0.140351	0.142857	0.142857	0.109091	0.109091
CCS	minimap2-sniffles2	INV	25x	SIM	recall	0.333333	0.333333	0.333333	0.333333	0.333333	0.333333	0.254902	0.235294	0.215686	0.176471	0.137255	0.137255	0.117647	0.0980392	0.0784314	0.0784314	0.0784314	0.0588235	0.0588235
CCS	minimap2-sniffles2	INV	25x	SIM	precision	0.68	0.68	0.68	0.68	0.708333	0.708333	0.684211	0.705882	0.785714	0.75	0.7	0.7	0.75	0.714286	0.666667	0.8	0.8	0.75	0.75
CCS	minimap2-svim	INV	25x	SIM	F1	0.3125	0.3125	0.3125	0.3125	0.258065	0.258065	0.2	0.20339	0.107143	0.0727273	0.0727273	0.037037	0	0	0	0	0	0	0
CCS	minimap2-svim	INV	25x	SIM	recall	0.196078	0.196078	0.196078	0.196078	0.156863	0.156863	0.117647	0.117647	0.0588235	0.0392157	0.0392157	0.0196078	0	0	0	0	0	0	0
CCS	minimap2-svim	INV	25x	SIM	precision	0.769231	0.769231	0.769231	0.769231	0.727273	0.727273	0.666667	0.75	0.6	0.5	0.5	0.333333	0	0	0	0	0	0	0
CCS	minimap2-svision	INV	25x	SIM	F1	0.511628	0.463415	0.45	0.45	0.421053	0.421053	0.388889	0.323529	0.338462	0.285714	0.285714	0.258065	0.20339	0.20339	0.172414	0.175439	0.175439	0.142857	0.142857
CCS	minimap2-svision	INV	25x	SIM	recall	0.431373	0.372549	0.352941	0.352941	0.313725	0.313725	0.27451	0.215686	0.215686	0.176471	0.176471	0.156863	0.117647	0.117647	0.0980392	0.0980392	0.0980392	0.0784314	0.0784314
CCS	minimap2-svision	INV	25x	SIM	precision	0.628571	0.612903	0.62069	0.62069	0.64	0.64	0.666667	0.647059	0.785714	0.75	0.75	0.727273	0.75	0.75	0.714286	0.833333	0.833333	0.8	0.8
CCS	ngmlr-cutesv	INV	25x	SIM	F1	0.442623	0.442623	0.453782	0.457627	0.448276	0.438596	0.446429	0.458716	0.46729	0.431373	0.413043	0.4	0.352941	0.365854	0.35443	0.27027	0.27027	0.273973	0.28169
CCS	ngmlr-cutesv	INV	25x	SIM	recall	0.529412	0.529412	0.529412	0.529412	0.509804	0.490196	0.490196	0.490196	0.490196	0.431373	0.372549	0.352941	0.294118	0.294118	0.27451	0.196078	0.196078	0.196078	0.196078
CCS	ngmlr-cutesv	INV	25x	SIM	precision	0.380282	0.380282	0.397059	0.402985	0.4	0.396825	0.409836	0.431034	0.446429	0.431373	0.463415	0.461538	0.441176	0.483871	0.5	0.434783	0.434783	0.454545	0.5
CCS	ngmlr-cutesv2	INV	25x	SIM	F1	0.435644	0.435644	0.44898	0.430108	0.43956	0.418605	0.419753	0.32	0.309859	0.242424	0.21875	0.16129	0.163934	0.169492	0.137931	0.137931	0.140351	0.109091	0.109091
CCS	ngmlr-cutesv2	INV	25x	SIM	recall	0.431373	0.431373	0.431373	0.392157	0.392157	0.352941	0.333333	0.235294	0.215686	0.156863	0.137255	0.0980392	0.0980392	0.0980392	0.0784314	0.0784314	0.0784314	0.0588235	0.0588235
CCS	ngmlr-cutesv2	INV	25x	SIM	precision	0.44	0.44	0.468085	0.47619	0.5	0.514286	0.566667	0.5	0.55	0.533333	0.538462	0.454545	0.5	0.625	0.571429	0.571429	0.666667	0.75	0.75
CCS	ngmlr-debreak	INV	25x	SIM	F1	0.694215	0.730435	0.720721	0.735849	0.707071	0.694737	0.681319	0.651163	0.642857	0.617284	0.607595	0.605263	0.547945	0.514286	0.514286	0.470588	0.447761	0.447761	0.4
CCS	ngmlr-debreak	INV	25x	SIM	recall	0.823529	0.823529	0.784314	0.764706	0.686275	0.647059	0.607843	0.54902	0.529412	0.490196	0.470588	0.45098	0.392157	0.352941	0.352941	0.313725	0.294118	0.294118	0.254902
CCS	ngmlr-debreak	INV	25x	SIM	precision	0.6	0.65625	0.666667	0.709091	0.729167	0.75	0.775	0.8	0.818182	0.833333	0.857143	0.92	0.909091	0.947368	0.947368	0.941176	0.9375	0.9375	0.928571
CCS	ngmlr-nanovar	INV	25x	SIM	F1	0.45045	0.45045	0.45045	0.454545	0.458716	0.45283	0.461538	0.45098	0.44	0.413793	0.345679	0.307692	0.297297	0.273973	0.238806	0.212121	0.1875	0.196721	0.169492
CCS	ngmlr-nanovar	INV	25x	SIM	recall	0.490196	0.490196	0.490196	0.490196	0.490196	0.470588	0.470588	0.45098	0.431373	0.352941	0.27451	0.235294	0.215686	0.196078	0.156863	0.137255	0.117647	0.117647	0.0980392
CCS	ngmlr-nanovar	INV	25x	SIM	precision	0.416667	0.416667	0.416667	0.423729	0.431034	0.436364	0.45283	0.45098	0.44898	0.5	0.466667	0.444444	0.478261	0.454545	0.5	0.466667	0.461538	0.6	0.625
CCS	ngmlr-pbsv	INV	25x	SIM	F1	0.527778	0.527778	0.507042	0.463768	0.463768	0.441176	0.41791	0.369231	0.34375	0.31746	0.262295	0.271186	0.241379	0.241379	0.210526	0.111111	0.111111	0.0754717	0
CCS	ngmlr-pbsv	INV	25x	SIM	recall	0.372549	0.372549	0.352941	0.313725	0.313725	0.294118	0.27451	0.235294	0.215686	0.196078	0.156863	0.156863	0.137255	0.137255	0.117647	0.0588235	0.0588235	0.0392157	0
CCS	ngmlr-pbsv	INV	25x	SIM	precision	0.904762	0.904762	0.9	0.888889	0.888889	0.882353	0.875	0.857143	0.846154	0.833333	0.8	1	1	1	1	1	1	1	0
CCS	ngmlr-picky	INV	25x	SIM	F1	0.666667	0.699029	0.651685	0.595238	0.597403	0.547945	0.527778	0.507042	0.441176	0.375	0.375	0.349206	0.237288	0.178571	0.178571	0.145455	0.145455	0.111111	0.0754717
CCS	ngmlr-picky	INV	25x	SIM	recall	0.72549	0.705882	0.568627	0.490196	0.45098	0.392157	0.372549	0.352941	0.294118	0.235294	0.235294	0.215686	0.137255	0.0980392	0.0980392	0.0784314	0.0784314	0.0588235	0.0392157
CCS	ngmlr-picky	INV	25x	SIM	precision	0.616667	0.692308	0.763158	0.757576	0.884615	0.909091	0.904762	0.9	0.882353	0.923077	0.923077	0.916667	0.875	1	1	1	1	1	1
CCS	ngmlr-sniffles	INV	25x	SIM	F1	0.616438	0.650794	0.707965	0.714286	0.702128	0.719101	0.72093	0.729412	0.722892	0.691358	0.658228	0.623377	0.567568	0.567568	0.527778	0.514286	0.447761	0.447761	0.4
CCS	ngmlr-sniffles	INV	25x	SIM	recall	0.882353	0.803922	0.784314	0.686275	0.647059	0.627451	0.607843	0.607843	0.588235	0.54902	0.509804	0.470588	0.411765	0.411765	0.372549	0.352941	0.294118	0.294118	0.254902
CCS	ngmlr-sniffles	INV	25x	SIM	precision	0.473684	0.546667	0.645161	0.744681	0.767442	0.842105	0.885714	0.911765	0.9375	0.933333	0.928571	0.923077	0.913043	0.913043	0.904762	0.947368	0.9375	0.9375	0.928571
CCS	ngmlr-sniffles2	INV	25x	SIM	F1	0.633663	0.633663	0.633663	0.606061	0.625	0.629213	0.613636	0.595238	0.578313	0.564103	0.545455	0.457143	0.434783	0.411765	0.41791	0.393939	0.31746	0.31746	0.290323
CCS	ngmlr-sniffles2	INV	25x	SIM	recall	0.627451	0.627451	0.627451	0.588235	0.588235	0.54902	0.529412	0.490196	0.470588	0.431373	0.411765	0.313725	0.294118	0.27451	0.27451	0.254902	0.196078	0.196078	0.176471
CCS	ngmlr-sniffles2	INV	25x	SIM	precision	0.64	0.64	0.64	0.625	0.666667	0.736842	0.72973	0.757576	0.75	0.814815	0.807692	0.842105	0.833333	0.823529	0.875	0.866667	0.833333	0.833333	0.818182
CCS	ngmlr-svim	INV	25x	SIM	F1	0.808511	0.808511	0.808511	0.782609	0.777778	0.735632	0.72093	0.690476	0.682927	0.641026	0.613333	0.535211	0.5	0.5	0.454545	0.430769	0.40625	0.354839	0.327869
CCS	ngmlr-svim	INV	25x	SIM	recall	0.745098	0.745098	0.745098	0.705882	0.686275	0.627451	0.607843	0.568627	0.54902	0.490196	0.45098	0.372549	0.333333	0.333333	0.294118	0.27451	0.254902	0.215686	0.196078
CCS	ngmlr-svim	INV	25x	SIM	precision	0.883721	0.883721	0.883721	0.878049	0.897436	0.888889	0.885714	0.878788	0.903226	0.925926	0.958333	0.95	1	1	1	1	1	1	1
CCS	ngmlr-svision	INV	25x	SIM	F1	0.792453	0.8	0.757895	0.733333	0.658824	0.641975	0.641975	0.632911	0.605263	0.555556	0.492754	0.447761	0.430769	0.430769	0.430769	0.380952	0.327869	0.3	0.3
CCS	ngmlr-svision	INV	25x	SIM	recall	0.823529	0.784314	0.705882	0.647059	0.54902	0.509804	0.509804	0.490196	0.45098	0.392157	0.333333	0.294118	0.27451	0.27451	0.27451	0.235294	0.196078	0.176471	0.176471
CCS	ngmlr-svision	INV	25x	SIM	precision	0.763636	0.816327	0.818182	0.846154	0.823529	0.866667	0.866667	0.892857	0.92	0.952381	0.944444	0.9375	1	1	1	1	1	1	1
CCS	pbmm2-cutesv	INV	25x	SIM	F1	0.48855	0.48855	0.48855	0.48855	0.492308	0.484375	0.496	0.487395	0.460177	0.440367	0.438095	0.36	0.32967	0.298851	0.289157	0.278481	0.297297	0.30137	0.285714
CCS	pbmm2-cutesv	INV	25x	SIM	recall	0.627451	0.627451	0.627451	0.627451	0.627451	0.607843	0.607843	0.568627	0.509804	0.470588	0.45098	0.352941	0.294118	0.254902	0.235294	0.215686	0.215686	0.215686	0.196078
CCS	pbmm2-cutesv	INV	25x	SIM	precision	0.4	0.4	0.4	0.4	0.405063	0.402597	0.418919	0.426471	0.419355	0.413793	0.425926	0.367347	0.375	0.361111	0.375	0.392857	0.478261	0.5	0.526316
CCS	pbmm2-cutesv2	INV	25x	SIM	F1	0.448	0.451613	0.451613	0.451613	0.446281	0.440678	0.446429	0.448598	0.40404	0.357895	0.337079	0.302326	0.268293	0.275	0.297297	0.309859	0.294118	0.246154	0.21875
CCS	pbmm2-cutesv2	INV	25x	SIM	recall	0.54902	0.54902	0.54902	0.54902	0.529412	0.509804	0.490196	0.470588	0.392157	0.333333	0.294118	0.254902	0.215686	0.215686	0.215686	0.215686	0.196078	0.156863	0.137255
CCS	pbmm2-cutesv2	INV	25x	SIM	precision	0.378378	0.383562	0.383562	0.383562	0.385714	0.38806	0.409836	0.428571	0.416667	0.386364	0.394737	0.371429	0.354839	0.37931	0.478261	0.55	0.588235	0.571429	0.538462
CCS	pbmm2-debreak	INV	25x	SIM	F1	0.693069	0.673469	0.673469	0.673469	0.659574	0.637363	0.590909	0.55814	0.53012	0.518519	0.506329	0.487179	0.486486	0.450704	0.428571	0.38806	0.38806	0.369231	0.34375
CCS	pbmm2-debreak	INV	25x	SIM	recall	0.686275	0.647059	0.647059	0.647059	0.607843	0.568627	0.509804	0.470588	0.431373	0.411765	0.392157	0.372549	0.352941	0.313725	0.294118	0.254902	0.254902	0.235294	0.215686
CCS	pbmm2-debreak	INV	25x	SIM	precision	0.7	0.702128	0.702128	0.702128	0.72093	0.725	0.702703	0.685714	0.6875	0.7	0.714286	0.703704	0.782609	0.8	0.789474	0.8125	0.8125	0.857143	0.846154
CCS	pbmm2-pbsv	INV	25x	SIM	F1	0.627907	0.627907	0.611765	0.611765	0.578313	0.567901	0.519481	0.5	0.5	0.486486	0.444444	0.358209	0.3125	0.258065	0.2	0.169492	0.175439	0.142857	0.142857
CCS	pbmm2-pbsv	INV	25x	SIM	recall	0.529412	0.529412	0.509804	0.509804	0.470588	0.45098	0.392157	0.372549	0.372549	0.352941	0.313725	0.235294	0.196078	0.156863	0.117647	0.0980392	0.0980392	0.0784314	0.0784314
CCS	pbmm2-pbsv	INV	25x	SIM	precision	0.771429	0.771429	0.764706	0.764706	0.75	0.766667	0.769231	0.76	0.76	0.782609	0.761905	0.75	0.769231	0.727273	0.666667	0.625	0.833333	0.8	0.8
CCS	pbmm2-picky	INV	25x	SIM	F1	0.7	0.688172	0.659091	0.60241	0.567901	0.545455	0.506667	0.520548	0.441176	0.393939	0.393939	0.375	0.322581	0.327869	0.327869	0.3	0.271186	0.271186	0.271186
CCS	pbmm2-picky	INV	25x	SIM	recall	0.686275	0.627451	0.568627	0.490196	0.45098	0.411765	0.372549	0.372549	0.294118	0.254902	0.254902	0.235294	0.196078	0.196078	0.196078	0.176471	0.156863	0.156863	0.156863
CCS	pbmm2-picky	INV	25x	SIM	precision	0.714286	0.761905	0.783784	0.78125	0.766667	0.807692	0.791667	0.863636	0.882353	0.866667	0.866667	0.923077	0.909091	1	1	1	1	1	1
CCS	pbmm2-sniffles	INV	25x	SIM	F1	0.644628	0.679245	0.7	0.721649	0.680851	0.613636	0.604651	0.560976	0.538462	0.538462	0.519481	0.459459	0.371429	0.333333	0.333333	0.3125	0.322581	0.322581	0.237288
CCS	pbmm2-sniffles	INV	25x	SIM	recall	0.764706	0.705882	0.686275	0.686275	0.627451	0.529412	0.509804	0.45098	0.411765	0.411765	0.392157	0.333333	0.254902	0.215686	0.215686	0.196078	0.196078	0.196078	0.137255
CCS	pbmm2-sniffles	INV	25x	SIM	precision	0.557143	0.654545	0.714286	0.76087	0.744186	0.72973	0.742857	0.741935	0.777778	0.777778	0.769231	0.73913	0.684211	0.733333	0.733333	0.769231	0.909091	0.909091	0.875
CCS	pbmm2-sniffles2	INV	25x	SIM	F1	0.673469	0.673469	0.673469	0.673469	0.680412	0.659574	0.58427	0.574713	0.55814	0.536585	0.531646	0.48	0.416667	0.376812	0.358209	0.307692	0.3125	0.285714	0.290323
CCS	pbmm2-sniffles2	INV	25x	SIM	recall	0.647059	0.647059	0.647059	0.647059	0.647059	0.607843	0.509804	0.490196	0.470588	0.431373	0.411765	0.352941	0.294118	0.254902	0.235294	0.196078	0.196078	0.176471	0.176471
CCS	pbmm2-sniffles2	INV	25x	SIM	precision	0.702128	0.702128	0.702128	0.702128	0.717391	0.72093	0.684211	0.694444	0.685714	0.709677	0.75	0.75	0.714286	0.722222	0.75	0.714286	0.769231	0.75	0.818182
CCS	pbmm2-svim	INV	25x	SIM	F1	0.695652	0.695652	0.695652	0.695652	0.695652	0.651685	0.62069	0.619048	0.585366	0.575	0.519481	0.486486	0.472222	0.434783	0.38806	0.295082	0.295082	0.266667	0.206897
CCS	pbmm2-svim	INV	25x	SIM	recall	0.627451	0.627451	0.627451	0.627451	0.627451	0.568627	0.529412	0.509804	0.470588	0.45098	0.392157	0.352941	0.333333	0.294118	0.254902	0.176471	0.176471	0.156863	0.117647
CCS	pbmm2-svim	INV	25x	SIM	precision	0.780488	0.780488	0.780488	0.780488	0.780488	0.763158	0.75	0.787879	0.774194	0.793103	0.769231	0.782609	0.809524	0.833333	0.8125	0.9	0.9	0.888889	0.857143
CCS	pbmm2-svision	INV	25x	SIM	F1	0.694737	0.694737	0.717391	0.703297	0.688889	0.611765	0.560976	0.567901	0.556962	0.506667	0.465753	0.422535	0.405797	0.358209	0.363636	0.34375	0.295082	0.266667	0.266667
CCS	pbmm2-svision	INV	25x	SIM	recall	0.647059	0.647059	0.647059	0.627451	0.607843	0.509804	0.45098	0.45098	0.431373	0.372549	0.333333	0.294118	0.27451	0.235294	0.235294	0.215686	0.176471	0.156863	0.156863
CCS	pbmm2-svision	INV	25x	SIM	precision	0.75	0.75	0.804878	0.8	0.794872	0.764706	0.741935	0.766667	0.785714	0.791667	0.772727	0.75	0.777778	0.75	0.8	0.846154	0.9	0.888889	0.888889
CCS	winnowmap-cutesv	INV	25x	SIM	F1	0.495868	0.495868	0.495868	0.495868	0.483333	0.495726	0.482143	0.46729	0.446602	0.45098	0.44898	0.456522	0.376471	0.329114	0.27027	0.277778	0.28169	0.28169	0.285714
CCS	winnowmap-cutesv	INV	25x	SIM	recall	0.588235	0.588235	0.588235	0.588235	0.568627	0.568627	0.529412	0.490196	0.45098	0.45098	0.431373	0.411765	0.313725	0.254902	0.196078	0.196078	0.196078	0.196078	0.196078
CCS	winnowmap-cutesv	INV	25x	SIM	precision	0.428571	0.428571	0.428571	0.428571	0.42029	0.439394	0.442623	0.446429	0.442308	0.45098	0.468085	0.512195	0.470588	0.464286	0.434783	0.47619	0.5	0.5	0.526316
CCS	winnowmap-cutesv2	INV	25x	SIM	F1	0.5	0.5	0.5	0.508772	0.490566	0.461538	0.428571	0.408602	0.395349	0.341463	0.333333	0.337662	0.277778	0.285714	0.289855	0.242424	0.215385	0.21875	0.137931
CCS	winnowmap-cutesv2	INV	25x	SIM	recall	0.568627	0.568627	0.568627	0.568627	0.509804	0.470588	0.411765	0.372549	0.333333	0.27451	0.254902	0.254902	0.196078	0.196078	0.196078	0.156863	0.137255	0.137255	0.0784314
CCS	winnowmap-cutesv2	INV	25x	SIM	precision	0.446154	0.446154	0.446154	0.460317	0.472727	0.45283	0.446809	0.452381	0.485714	0.451613	0.481481	0.5	0.47619	0.526316	0.555556	0.533333	0.5	0.538462	0.571429
CCS	winnowmap-debreak	INV	25x	SIM	F1	0.635294	0.635294	0.635294	0.642857	0.626506	0.592593	0.6	0.582278	0.564103	0.545455	0.506667	0.520548	0.463768	0.447761	0.4	0.375	0.375	0.354839	0.354839
CCS	winnowmap-debreak	INV	25x	SIM	recall	0.529412	0.529412	0.529412	0.529412	0.509804	0.470588	0.470588	0.45098	0.431373	0.411765	0.372549	0.372549	0.313725	0.294118	0.254902	0.235294	0.235294	0.215686	0.215686
CCS	winnowmap-debreak	INV	25x	SIM	precision	0.794118	0.794118	0.794118	0.818182	0.8125	0.8	0.827586	0.821429	0.814815	0.807692	0.791667	0.863636	0.888889	0.9375	0.928571	0.923077	0.923077	1	1
CCS	winnowmap-nanovar	INV	25x	SIM	F1	0.453125	0.453125	0.453125	0.453125	0.456693	0.460317	0.451613	0.42735	0.410714	0.425926	0.423077	0.40404	0.333333	0.3	0.263158	0.24	0.25	0.26087	0.235294
CCS	winnowmap-nanovar	INV	25x	SIM	recall	0.568627	0.568627	0.568627	0.568627	0.568627	0.568627	0.54902	0.490196	0.45098	0.45098	0.431373	0.392157	0.294118	0.235294	0.196078	0.176471	0.176471	0.176471	0.156863
CCS	winnowmap-nanovar	INV	25x	SIM	precision	0.376623	0.376623	0.376623	0.376623	0.381579	0.386667	0.383562	0.378788	0.377049	0.403509	0.415094	0.416667	0.384615	0.413793	0.4	0.375	0.428571	0.5	0.470588
CCS	winnowmap-pbsv	INV	25x	SIM	F1	0.635294	0.635294	0.635294	0.619048	0.619048	0.55	0.531646	0.5	0.486486	0.444444	0.444444	0.450704	0.369231	0.322581	0.266667	0.237288	0.237288	0.237288	0.237288
CCS	winnowmap-pbsv	INV	25x	SIM	recall	0.529412	0.529412	0.529412	0.509804	0.509804	0.431373	0.411765	0.372549	0.352941	0.313725	0.313725	0.313725	0.235294	0.196078	0.156863	0.137255	0.137255	0.137255	0.137255
CCS	winnowmap-pbsv	INV	25x	SIM	precision	0.794118	0.794118	0.794118	0.787879	0.787879	0.758621	0.75	0.76	0.782609	0.761905	0.761905	0.8	0.857143	0.909091	0.888889	0.875	0.875	0.875	0.875
CCS	winnowmap-picky	INV	25x	SIM	F1	0.647059	0.604651	0.609756	0.526316	0.465753	0.472222	0.441176	0.447761	0.424242	0.375	0.354839	0.3	0.271186	0.271186	0.271186	0.210526	0.178571	0.178571	0.145455
CCS	winnowmap-picky	INV	25x	SIM	recall	0.647059	0.509804	0.490196	0.392157	0.333333	0.333333	0.294118	0.294118	0.27451	0.235294	0.215686	0.176471	0.156863	0.156863	0.156863	0.117647	0.0980392	0.0980392	0.0784314
CCS	winnowmap-picky	INV	25x	SIM	precision	0.647059	0.742857	0.806452	0.8	0.772727	0.809524	0.882353	0.9375	0.933333	0.923077	1	1	1	1	1	1	1	1	1
CCS	winnowmap-sniffles	INV	25x	SIM	F1	0.666667	0.679612	0.721649	0.715789	0.703297	0.674157	0.611765	0.585366	0.585366	0.575	0.545455	0.533333	0.472222	0.457143	0.41791	0.4	0.4	0.375	0.375
CCS	winnowmap-sniffles	INV	25x	SIM	recall	0.686275	0.686275	0.686275	0.666667	0.627451	0.588235	0.509804	0.470588	0.470588	0.45098	0.411765	0.392157	0.333333	0.313725	0.27451	0.254902	0.254902	0.235294	0.235294
CCS	winnowmap-sniffles	INV	25x	SIM	precision	0.648148	0.673077	0.76087	0.772727	0.8	0.789474	0.764706	0.774194	0.774194	0.793103	0.807692	0.833333	0.809524	0.842105	0.875	0.928571	0.928571	0.923077	0.923077
CCS	winnowmap-sniffles2	INV	25x	SIM	F1	0.627907	0.627907	0.627907	0.627907	0.627907	0.627907	0.595238	0.567901	0.556962	0.556962	0.526316	0.493151	0.434783	0.41791	0.375	0.349206	0.349206	0.349206	0.295082
CCS	winnowmap-sniffles2	INV	25x	SIM	recall	0.529412	0.529412	0.529412	0.529412	0.529412	0.529412	0.490196	0.45098	0.431373	0.431373	0.392157	0.352941	0.294118	0.27451	0.235294	0.215686	0.215686	0.215686	0.176471
CCS	winnowmap-sniffles2	INV	25x	SIM	precision	0.771429	0.771429	0.771429	0.771429	0.771429	0.771429	0.757576	0.766667	0.785714	0.785714	0.8	0.818182	0.833333	0.875	0.923077	0.916667	0.916667	0.916667	0.9
CCS	winnowmap-svim	INV	25x	SIM	F1	0.651685	0.651685	0.651685	0.651685	0.636364	0.62069	0.588235	0.560976	0.575	0.564103	0.533333	0.470588	0.424242	0.375	0.349206	0.322581	0.295082	0.3	0.241379
CCS	winnowmap-svim	INV	25x	SIM	recall	0.568627	0.568627	0.568627	0.568627	0.54902	0.529412	0.490196	0.45098	0.45098	0.431373	0.392157	0.313725	0.27451	0.235294	0.215686	0.196078	0.176471	0.176471	0.137255
CCS	winnowmap-svim	INV	25x	SIM	precision	0.763158	0.763158	0.763158	0.763158	0.756757	0.75	0.735294	0.741935	0.793103	0.814815	0.833333	0.941176	0.933333	0.923077	0.916667	0.909091	0.9	1	1
CCS	winnowmap-svision	INV	25x	SIM	F1	0.633663	0.673684	0.659341	0.666667	0.635294	0.626506	0.592593	0.589744	0.571429	0.533333	0.527778	0.447761	0.424242	0.349206	0.322581	0.295082	0.3	0.3	0.271186
CCS	winnowmap-svision	INV	25x	SIM	recall	0.627451	0.627451	0.588235	0.568627	0.529412	0.509804	0.470588	0.45098	0.431373	0.392157	0.372549	0.294118	0.27451	0.215686	0.196078	0.176471	0.176471	0.176471	0.156863
CCS	winnowmap-svision	INV	25x	SIM	precision	0.64	0.727273	0.75	0.805556	0.794118	0.8125	0.8	0.851852	0.846154	0.833333	0.904762	0.9375	0.933333	0.916667	0.909091	0.9	1	1	1
CCS	lra-cutesv	BND	25x		F1	0.870189	0.827922	0.766189	0.696089	0.645762	0.605488	0.542956	0.508674	0.459921	0.429549	0.409508	0.368975	0.332011	0.288372	0.263127	0.22864	0.188308	0.149591	0.123646
CCS	lra-cutesv	BND	25x		recall	0.818614	0.722147	0.628397	0.538043	0.47894	0.436141	0.373641	0.341712	0.298913	0.273777	0.257473	0.226223	0.199049	0.168478	0.151495	0.129076	0.10394	0.0808424	0.0658967
CCS	lra-cutesv	BND	25x		precision	0.928699	0.97	0.981383	0.9856	0.990909	0.989817	0.992874	0.994681	0.996894	0.996575	1	1	1	1	1	1	1	1	1
CCS	lra-cutesv2	BND	25x		F1	0.871233	0.827856	0.76658	0.696513	0.645751	0.605488	0.543309	0.505996	0.459921	0.428711	0.4052	0.358974	0.322507	0.278363	0.247619	0.211422	0.171429	0.141414	0.115237
CCS	lra-cutesv2	BND	25x		recall	0.817935	0.721467	0.628397	0.536685	0.47894	0.436141	0.373641	0.338995	0.298913	0.273098	0.254076	0.21875	0.192255	0.161685	0.141304	0.118207	0.09375	0.076087	0.0611413
CCS	lra-cutesv2	BND	25x		precision	0.931961	0.971047	0.982667	0.991909	0.990859	0.989817	0.995238	0.997305	0.996894	0.996552	1	1	1	1	1	1	1	1	1
CCS	lra-debreak	BND	25x		F1	0.438539	0.418318	0.403276	0.378918	0.348215	0.337684	0.309053	0.289719	0.267888	0.257169	0.2481	0.240809	0.230095	0.206786	0.201741	0.18468	0.176893	0.168176	0.155394
CCS	lra-debreak	BND	25x		recall	0.381114	0.349185	0.328125	0.296196	0.263587	0.25	0.221467	0.202446	0.181386	0.171196	0.162364	0.154891	0.14538	0.128397	0.124321	0.111413	0.105299	0.0991848	0.0903533
CCS	lra-debreak	BND	25x		precision	0.51634	0.521583	0.523077	0.525751	0.512881	0.520101	0.511236	0.509259	0.512111	0.516605	0.525692	0.540773	0.551402	0.530928	0.534759	0.539394	0.552632	0.552448	0.554688
CCS	lra-sniffles2	BND	25x		F1	0.589129	0.578311	0.553613	0.507031	0.468149	0.436214	0.384772	0.355211	0.310186	0.265689	0.232925	0.204244	0.157332	0.125709	0.100454	0.0720367	0.054197	0.0438538	0.0320856
CCS	lra-sniffles2	BND	25x		recall	0.470109	0.455842	0.421875	0.366168	0.321332	0.288723	0.243207	0.21875	0.185462	0.154212	0.132473	0.11413	0.0855978	0.0672554	0.0529891	0.0373641	0.0278533	0.0224185	0.0163043
CCS	lra-sniffles2	BND	25x		precision	0.788845	0.790761	0.804985	0.824027	0.862	0.891765	0.92068	0.944262	0.947154	0.958763	0.963636	0.970588	0.971429	0.960526	0.963636	1	1	1	1
CCS	lra-svim	BND	25x		F1	0.874061	0.82907	0.76469	0.693238	0.64403	0.6053	0.541148	0.50186	0.456693	0.427031	0.402291	0.358974	0.318675	0.285381	0.251781	0.217918	0.178218	0.141414	0.120051
CCS	lra-svim	BND	25x		recall	0.813859	0.718071	0.624321	0.533288	0.476223	0.434783	0.371603	0.335598	0.296196	0.271739	0.252038	0.21875	0.189538	0.16644	0.144022	0.122283	0.0978261	0.076087	0.0638587
CCS	lra-svim	BND	25x		precision	0.943882	0.98066	0.986486	0.990244	0.994444	0.995868	0.995215	0.994609	0.996845	0.996516	0.996139	1	1	1	1	1	1	1	1
CCS	minimap2-cutesv	BND	25x		F1	0.971672	0.971024	0.967937	0.960559	0.954581	0.939525	0.918907	0.893704	0.866858	0.827156	0.785574	0.740939	0.68883	0.641676	0.580831	0.525434	0.481354	0.421448	0.361714
CCS	minimap2-cutesv	BND	25x		recall	0.965353	0.957201	0.94837	0.930707	0.91644	0.889266	0.852582	0.809103	0.765625	0.705842	0.647418	0.588995	0.525815	0.472826	0.409647	0.356658	0.317255	0.266984	0.220788
CCS	minimap2-cutesv	BND	25x		precision	0.978073	0.985253	0.98833	0.99239	0.996035	0.995805	0.996422	0.998062	0.998942	0.998824	0.998688	0.998532	0.998336	0.99811	0.997792	0.997442	0.997093	1	1
CCS	minimap2-cutesv2	BND	25x		F1	0.971992	0.971014	0.967575	0.960556	0.954577	0.938375	0.918494	0.892039	0.865549	0.826688	0.784069	0.739322	0.686488	0.634118	0.571193	0.516517	0.454593	0.385965	0.322507
CCS	minimap2-cutesv2	BND	25x		recall	0.965353	0.957201	0.94769	0.930707	0.91644	0.886549	0.851223	0.806386	0.763587	0.705163	0.64538	0.586957	0.523098	0.464674	0.400136	0.348505	0.294158	0.23913	0.192255
CCS	minimap2-cutesv2	BND	25x		precision	0.978723	0.985232	0.988313	0.992384	0.996025	0.996636	0.997309	0.998051	0.998938	0.998819	0.998681	0.998523	0.998311	0.998062	0.997712	0.997312	1	1	1
CCS	minimap2-debreak	BND	25x		F1	0.475037	0.475356	0.475676	0.475676	0.475676	0.475676	0.476958	0.476903	0.474961	0.470074	0.465881	0.465355	0.462113	0.458687	0.447489	0.440425	0.436926	0.429585	0.419728
CCS	minimap2-debreak	BND	25x		recall	0.425272	0.425272	0.425272	0.425272	0.425272	0.425272	0.425272	0.424592	0.421196	0.415082	0.408967	0.406929	0.402174	0.39606	0.383832	0.374321	0.365489	0.35394	0.338995
CCS	minimap2-debreak	BND	25x		precision	0.537994	0.538813	0.539634	0.539634	0.539634	0.539634	0.542945	0.543914	0.544462	0.541864	0.541195	0.543372	0.543046	0.544839	0.536458	0.534884	0.543071	0.546351	0.550936
CCS	minimap2-nanosv	BND	25x		F1	0.147255	0.129183	0.224035	0.378005	0.560299	0.710659	0.764272	0.776492	0.737678	0.687928	0.647968	0.591503	0.530169	0.489003	0.449953	0.389887	0.34707	0.319853	0.269805
CCS	minimap2-nanosv	BND	25x		recall	0.962636	0.949049	0.932065	0.897418	0.858696	0.819973	0.754076	0.696332	0.615489	0.539402	0.488451	0.42663	0.365489	0.327446	0.293478	0.243886	0.211277	0.191576	0.156929
CCS	minimap2-nanosv	BND	25x		precision	0.0797254	0.0693085	0.127319	0.239427	0.415806	0.627063	0.774747	0.87751	0.920398	0.949329	0.962199	0.964072	0.964953	0.965241	0.963855	0.971429	0.971429	0.968037	0.961111
CCS	minimap2-nanovar	BND	25x		F1	0.9134	0.911503	0.913544	0.916665	0.922409	0.926365	0.931665	0.930008	0.923529	0.908328	0.89111	0.862687	0.831792	0.794249	0.760095	0.703229	0.657774	0.615724	0.55354
CCS	minimap2-nanovar	BND	25x		recall	0.966712	0.966033	0.963995	0.959918	0.95788	0.94837	0.935462	0.923913	0.901495	0.865489	0.826087	0.775136	0.726223	0.667799	0.619565	0.546196	0.493207	0.44769	0.38519
CCS	minimap2-nanovar	BND	25x		precision	0.865661	0.862801	0.868112	0.877141	0.889471	0.905359	0.9279	0.936185	0.946667	0.955629	0.967243	0.972533	0.973274	0.979772	0.983075	0.986992	0.987156	0.985685	0.983294
CCS	minimap2-pbsv	BND	25x		F1	0.977111	0.975652	0.96991	0.961173	0.951175	0.929044	0.901469	0.865073	0.827559	0.774865	0.714972	0.649541	0.604739	0.530938	0.472237	0.42735	0.36626	0.315789	0.271286
CCS	minimap2-pbsv	BND	25x		recall	0.95788	0.953804	0.942935	0.92663	0.907609	0.868207	0.821332	0.762228	0.705842	0.632473	0.556386	0.480978	0.433424	0.361413	0.309103	0.271739	0.224185	0.1875	0.156929
CCS	minimap2-pbsv	BND	25x		precision	0.997128	0.998524	0.998473	0.998391	0.999136	0.99905	0.998936	1	1	1	1	1	1	1	1	1	1	1	1
CCS	minimap2-picky	BND	25x		F1	0.133112	0.226392	0.301294	0.367163	0.412179	0.449354	0.476703	0.495947	0.500138	0.501866	0.48687	0.470691	0.448825	0.440566	0.419481	0.380939	0.350842	0.306252	0.26849
CCS	minimap2-picky	BND	25x		recall	0.932065	0.92663	0.917799	0.906929	0.884511	0.867527	0.838315	0.807065	0.763587	0.725543	0.680027	0.627717	0.572011	0.536005	0.480978	0.417799	0.36481	0.30163	0.253397
CCS	minimap2-picky	BND	25x		precision	0.071674	0.128948	0.18023	0.230174	0.268695	0.303202	0.333043	0.357957	0.371845	0.383605	0.37917	0.376506	0.369295	0.373976	0.371926	0.350056	0.337905	0.311018	0.285496
CCS	minimap2-sniffles	BND	25x		F1	0.799268	0.836061	0.851712	0.850549	0.849896	0.839023	0.818267	0.799028	0.780102	0.762619	0.732925	0.711754	0.687546	0.65704	0.623801	0.585485	0.554965	0.536306	0.505881
CCS	minimap2-sniffles	BND	25x		recall	0.901495	0.880435	0.851223	0.8125	0.782609	0.748641	0.70856	0.675272	0.64606	0.620245	0.582201	0.554348	0.524457	0.48981	0.453804	0.414402	0.384511	0.366848	0.338995
CCS	minimap2-sniffles	BND	25x		precision	0.717865	0.795945	0.852201	0.892336	0.929843	0.954225	0.96817	0.978324	0.984326	0.989831	0.98895	0.994	0.997845	0.997658	0.997449	0.997151	0.996885	0.996721	0.996416
CCS	minimap2-sniffles2	BND	25x		F1	0.774894	0.774894	0.779961	0.793458	0.803134	0.807672	0.80657	0.798194	0.780579	0.748584	0.712216	0.671922	0.628191	0.57186	0.525307	0.480562	0.43753	0.393301	0.340316
CCS	minimap2-sniffles2	BND	25x		recall	0.847826	0.847826	0.845109	0.838315	0.811821	0.788043	0.757473	0.717391	0.67731	0.622283	0.570652	0.517663	0.466712	0.406929	0.360054	0.318614	0.281929	0.245924	0.205842
CCS	minimap2-sniffles2	BND	25x		precision	0.713516	0.713516	0.724138	0.753157	0.794632	0.828303	0.862473	0.89951	0.921005	0.93921	0.947187	0.957143	0.960526	0.961603	0.97093	0.977324	0.97644	0.981481	0.98155
CCS	minimap2-svim	BND	25x		F1	0.951646	0.920886	0.880714	0.807223	0.745098	0.686887	0.621077	0.550468	0.482474	0.419753	0.369878	0.343275	0.304147	0.273314	0.253855	0.241338	0.213592	0.208156	0.194972
CCS	minimap2-svim	BND	25x		recall	0.913043	0.855299	0.788723	0.67731	0.59375	0.523098	0.450408	0.379755	0.317935	0.265625	0.226902	0.207201	0.179348	0.158288	0.14538	0.137228	0.119565	0.116168	0.108016
CCS	minimap2-svim	BND	25x		precision	0.993656	0.997368	0.996997	0.998801	1	1	1	1	1	1	1	1	1	1	1	1	1	1	1
CCS	ngmlr-cutesv	BND	25x		F1	0.966609	0.971624	0.972643	0.969619	0.961274	0.957197	0.953802	0.947067	0.942529	0.935647	0.926723	0.916851	0.902312	0.889476	0.873326	0.8482	0.816244	0.781457	0.732673
CCS	ngmlr-cutesv	BND	25x		recall	0.971467	0.955842	0.951766	0.942935	0.92731	0.919158	0.911685	0.899457	0.891304	0.879076	0.863451	0.846467	0.822011	0.800951	0.775136	0.736413	0.689538	0.641304	0.578125
CCS	ngmlr-cutesv	BND	25x		precision	0.961799	0.987936	0.994456	0.997857	0.99782	0.998521	1	1	1	1	1	1	1	1	1	1	1	1	1
CCS	ngmlr-cutesv2	BND	25x		F1	0.967249	0.972549	0.973275	0.968875	0.961918	0.957507	0.951193	0.947067	0.941007	0.934106	0.924763	0.915254	0.901082	0.887377	0.868128	0.842767	0.811465	0.775884	0.718886
CCS	ngmlr-cutesv2	BND	25x		recall	0.96875	0.955163	0.951087	0.940897	0.92663	0.918478	0.906929	0.899457	0.888587	0.876359	0.860054	0.84375	0.819973	0.797554	0.766984	0.728261	0.682745	0.633832	0.561141
CCS	ngmlr-cutesv2	BND	25x		precision	0.965753	0.990579	0.996523	0.998567	1	1	1	1	1	1	1	1	1	1	1	1	1	1	1
CCS	ngmlr-debreak	BND	25x		F1	0.263599	0.373713	0.419735	0.436328	0.443799	0.4454	0.443784	0.443242	0.443861	0.444171	0.445103	0.444992	0.445617	0.445715	0.443225	0.442208	0.440492	0.439199	0.434706
CCS	ngmlr-debreak	BND	25x		recall	0.390625	0.389946	0.386549	0.383832	0.383832	0.382473	0.380435	0.379076	0.379076	0.379076	0.379076	0.378397	0.378397	0.377038	0.373641	0.371603	0.368886	0.366848	0.361413
CCS	ngmlr-debreak	BND	25x		precision	0.198915	0.358779	0.459155	0.50546	0.525974	0.533113	0.532446	0.533557	0.535354	0.536256	0.538983	0.540034	0.54188	0.544983	0.544658	0.545936	0.546595	0.547101	0.545287
CCS	ngmlr-nanosv	BND	25x		F1	0.907309	0.904742	0.935954	0.943105	0.944276	0.942106	0.936332	0.931217	0.922964	0.911841	0.900874	0.887954	0.870794	0.85231	0.832283	0.798458	0.755823	0.703814	0.644784
CCS	ngmlr-nanosv	BND	25x		recall	0.94769	0.934783	0.92663	0.913043	0.902853	0.89538	0.884511	0.874321	0.859375	0.840353	0.822011	0.800272	0.771739	0.743207	0.713315	0.665082	0.608016	0.543478	0.476223
CCS	ngmlr-nanosv	BND	25x		precision	0.870229	0.876571	0.945466	0.975212	0.989683	0.993976	0.994603	0.996035	0.996716	0.996622	0.996476	0.997214	0.999022	0.998958	0.998876	0.998748	0.998573	0.998344	0.998047
CCS	ngmlr-nanovar	BND	25x		F1	0.950832	0.954268	0.956322	0.957055	0.955872	0.952767	0.9515	0.948113	0.943918	0.9363	0.931543	0.920593	0.910199	0.898786	0.88292	0.86347	0.832345	0.802842	0.761566
CCS	ngmlr-nanovar	BND	25x		recall	0.932745	0.932065	0.930707	0.928668	0.923234	0.91644	0.912364	0.90625	0.898098	0.884511	0.874321	0.855299	0.837636	0.818614	0.792799	0.761549	0.713995	0.671196	0.615489
CCS	ngmlr-nanovar	BND	25x		precision	0.969635	0.977555	0.983387	0.987231	0.990903	0.992092	0.994143	0.99403	0.994665	0.994531	0.996779	0.99668	0.996528	0.996367	0.996158	0.996888	0.997727	0.998729	0.998559
CCS	ngmlr-pbsv	BND	25x		F1	0.912464	0.959179	0.96451	0.963959	0.960452	0.954917	0.952686	0.948571	0.942908	0.938334	0.929065	0.91884	0.902312	0.882732	0.855365	0.815292	0.770259	0.725541	0.650779
CCS	ngmlr-pbsv	BND	25x		recall	0.957201	0.943614	0.938179	0.931386	0.923913	0.913723	0.909647	0.902174	0.891984	0.883832	0.867527	0.849864	0.822011	0.790082	0.747283	0.688179	0.626359	0.569293	0.482337
CCS	ngmlr-pbsv	BND	25x		precision	0.871723	0.975265	0.992361	0.998893	1	1	1	1	1	1	1	1	1	1	1	1	1	1	1
CCS	ngmlr-picky	BND	25x		F1	0.599594	0.870237	0.948346	0.964624	0.9654	0.961703	0.94623	0.929784	0.90908	0.885973	0.861868	0.835319	0.809428	0.780447	0.757806	0.72	0.692137	0.652015	0.606061
CCS	ngmlr-picky	BND	25x		recall	0.97894	0.974864	0.96875	0.960598	0.94769	0.932065	0.900815	0.871603	0.834239	0.796196	0.758152	0.718071	0.680707	0.639946	0.610054	0.5625	0.529212	0.483696	0.434783
CCS	ngmlr-picky	BND	25x		precision	0.432138	0.785892	0.928783	0.968685	0.983784	0.993289	0.996466	0.996287	0.998672	0.998569	0.998457	0.998328	0.998185	1	1	1	1	1	1
CCS	ngmlr-sniffles	BND	25x		F1	0.810923	0.899673	0.920217	0.926817	0.922191	0.915911	0.906246	0.891079	0.88266	0.872389	0.864198	0.85492	0.849101	0.839574	0.829889	0.81862	0.810985	0.798367	0.78698
CCS	ngmlr-sniffles	BND	25x		recall	0.912364	0.89538	0.877038	0.872283	0.858016	0.846467	0.830163	0.804348	0.790761	0.774457	0.76087	0.746603	0.737772	0.723505	0.709239	0.692935	0.682065	0.664402	0.648777
CCS	ngmlr-sniffles	BND	25x		precision	0.729782	0.904007	0.967868	0.988625	0.996743	0.997768	0.997683	0.998775	0.998728	0.998674	1	1	1	1	1	1	1	1	1
CCS	ngmlr-sniffles2	BND	25x		F1	0.733597	0.734592	0.736758	0.745452	0.767289	0.798045	0.822734	0.842099	0.854576	0.858852	0.85545	0.844682	0.835355	0.815902	0.789241	0.759336	0.721341	0.67312	0.626256
CCS	ngmlr-sniffles2	BND	25x		recall	0.861413	0.861413	0.858696	0.855299	0.851902	0.845788	0.835598	0.828804	0.816576	0.803668	0.785326	0.758152	0.735054	0.703125	0.661005	0.619565	0.569293	0.51087	0.45856
CCS	ngmlr-sniffles2	BND	25x		precision	0.63881	0.640322	0.645146	0.660609	0.697966	0.755404	0.81026	0.855826	0.896286	0.922173	0.939324	0.953507	0.967354	0.971767	0.979208	0.980541	0.984204	0.986395	0.987322
CCS	ngmlr-svim	BND	25x		F1	0.926998	0.961403	0.964888	0.959378	0.954576	0.949697	0.944803	0.938334	0.932173	0.922007	0.911645	0.892817	0.875907	0.851794	0.823341	0.775374	0.714972	0.645814	0.584615
CCS	ngmlr-svim	BND	25x		recall	0.952446	0.938179	0.933424	0.922554	0.913723	0.904212	0.89538	0.883832	0.872962	0.855299	0.837636	0.806386	0.779212	0.741848	0.699728	0.633152	0.556386	0.476902	0.413043
CCS	ngmlr-svim	BND	25x		precision	0.902875	0.985806	0.998548	0.999263	0.999254	1	1	1	1	1	1	1	1	1	1	1	1	1	1
CCS	pbmm2-cutesv	BND	25x		F1	0.970879	0.976746	0.977668	0.976927	0.974418	0.973639	0.973912	0.972476	0.970657	0.966318	0.963015	0.953431	0.939481	0.921217	0.90313	0.874618	0.849101	0.798367	0.750424
CCS	pbmm2-cutesv	BND	25x		recall	0.967391	0.965353	0.963995	0.961957	0.956522	0.953125	0.951087	0.94837	0.944293	0.936141	0.928668	0.911005	0.88587	0.85394	0.82337	0.777174	0.737772	0.664402	0.600543
CCS	pbmm2-cutesv	BND	25x		precision	0.974393	0.988412	0.991736	0.992372	0.992997	0.995056	0.99786	0.99784	0.998535	0.998505	1	1	1	1	1	1	1	1	1
CCS	pbmm2-cutesv2	BND	25x		F1	0.973642	0.979231	0.980475	0.979743	0.977249	0.976481	0.97676	0.975331	0.973166	0.96921	0.964838	0.955287	0.941388	0.921217	0.902312	0.873326	0.845943	0.791461	0.745098
CCS	pbmm2-cutesv2	BND	25x		recall	0.972826	0.970788	0.969429	0.967391	0.961957	0.95856	0.956522	0.953804	0.949049	0.941576	0.932065	0.914402	0.889266	0.85394	0.822011	0.775136	0.733016	0.654891	0.59375
CCS	pbmm2-cutesv2	BND	25x		precision	0.97446	0.987821	0.991775	0.992414	0.993036	0.995084	0.997872	0.997853	0.998541	0.998514	1	1	1	1	1	1	1	1	1
CCS	pbmm2-debreak	BND	25x		F1	0.464208	0.466642	0.467869	0.469102	0.469411	0.469411	0.470652	0.470963	0.471275	0.471587	0.47284	0.47284	0.473784	0.474415	0.474986	0.474226	0.4727	0.467303	0.464241
CCS	pbmm2-debreak	BND	25x		recall	0.423913	0.423913	0.423913	0.423913	0.423913	0.423913	0.423913	0.423913	0.423913	0.423913	0.423913	0.423913	0.423913	0.423913	0.423234	0.421875	0.419158	0.413043	0.408288
CCS	pbmm2-debreak	BND	25x		precision	0.512968	0.51895	0.521994	0.525074	0.525849	0.525849	0.528975	0.529762	0.530551	0.531343	0.534535	0.534535	0.536953	0.538578	0.541159	0.541411	0.541925	0.537975	0.537964
CCS	pbmm2-nanosv	BND	25x		F1	0.226015	0.211133	0.388171	0.620794	0.799865	0.890905	0.926825	0.941104	0.946101	0.939274	0.924889	0.906946	0.89077	0.858291	0.826013	0.796506	0.739894	0.677189	0.618181
CCS	pbmm2-nanosv	BND	25x		recall	0.965353	0.960598	0.95856	0.955842	0.951087	0.944973	0.9375	0.930027	0.923913	0.904212	0.874321	0.841712	0.8125	0.76019	0.710598	0.66644	0.590353	0.514266	0.449049
CCS	pbmm2-nanosv	BND	25x		precision	0.127991	0.1186	0.24336	0.459668	0.690134	0.84269	0.91639	0.952449	0.96938	0.977165	0.981667	0.983141	0.985728	0.985462	0.986191	0.989651	0.990895	0.991213	0.991701
CCS	pbmm2-pbsv	BND	25x		F1	0.961424	0.966617	0.970225	0.973196	0.973426	0.9737	0.971835	0.971016	0.96806	0.960348	0.948862	0.928565	0.903443	0.878796	0.824716	0.780459	0.722317	0.652128	0.589541
CCS	pbmm2-pbsv	BND	25x		recall	0.966033	0.964674	0.963995	0.963315	0.960598	0.959918	0.954484	0.950408	0.943614	0.928668	0.905571	0.869565	0.826087	0.786005	0.703804	0.641304	0.566576	0.484375	0.418478
CCS	pbmm2-pbsv	BND	25x		precision	0.956859	0.968569	0.976536	0.983281	0.986601	0.987883	0.989829	0.992537	0.993806	0.994265	0.9965	0.996154	0.996783	0.996429	0.995789	0.996737	0.996135	0.997639	0.997151
CCS	pbmm2-picky	BND	25x		F1	0.348125	0.507678	0.587275	0.634939	0.661861	0.682464	0.69462	0.693803	0.688856	0.679598	0.665007	0.646242	0.630571	0.613421	0.594208	0.56859	0.543981	0.512652	0.470347
CCS	pbmm2-picky	BND	25x		recall	0.969429	0.96875	0.966712	0.963315	0.949049	0.933424	0.912364	0.883832	0.851902	0.815897	0.779212	0.734375	0.697011	0.658288	0.622283	0.574728	0.536005	0.485734	0.42663
CCS	pbmm2-picky	BND	25x		precision	0.212155	0.343968	0.421741	0.473523	0.508105	0.537856	0.560784	0.571029	0.578195	0.58232	0.58	0.576996	0.575695	0.574279	0.568558	0.562581	0.552198	0.542729	0.524046
CCS	pbmm2-sniffles	BND	25x		F1	0.402943	0.727859	0.845931	0.867502	0.863713	0.856861	0.839739	0.82176	0.796798	0.76354	0.721143	0.68987	0.660688	0.622498	0.584115	0.543534	0.508901	0.46941	0.42651
CCS	pbmm2-sniffles	BND	25x		recall	0.843071	0.82337	0.809783	0.790761	0.775815	0.76087	0.728261	0.700408	0.664402	0.618207	0.564538	0.527174	0.493886	0.452446	0.413043	0.373641	0.341712	0.307065	0.27106
CCS	pbmm2-sniffles	BND	25x		precision	0.264737	0.652203	0.885458	0.960739	0.974074	0.98057	0.991513	0.993976	0.99509	0.998208	0.997988	0.997817	0.997619	0.997354	0.997076	0.996753	0.996416	0.995984	1
CCS	pbmm2-sniffles2	BND	25x		F1	0.736414	0.736414	0.739506	0.749538	0.778148	0.811013	0.841527	0.863978	0.881605	0.882733	0.87527	0.868809	0.858275	0.840058	0.819134	0.78048	0.743933	0.69512	0.646651
CCS	pbmm2-sniffles2	BND	25x		recall	0.882473	0.882473	0.882473	0.882473	0.881114	0.880435	0.877717	0.870924	0.867527	0.851223	0.82337	0.799592	0.773098	0.740489	0.705842	0.648777	0.598505	0.538043	0.480978
CCS	pbmm2-sniffles2	BND	25x		precision	0.631839	0.631839	0.636405	0.65141	0.696729	0.751739	0.808203	0.857143	0.896146	0.916667	0.934153	0.951145	0.964545	0.970563	0.975746	0.979275	0.982719	0.981723	0.986425
CCS	pbmm2-svim	BND	25x		F1	0.962127	0.9709	0.97317	0.972333	0.969067	0.963229	0.95947	0.951268	0.93572	0.912098	0.886114	0.851346	0.813382	0.760421	0.697345	0.643943	0.58801	0.526527	0.452156
CCS	pbmm2-svim	BND	25x		recall	0.965353	0.963315	0.961957	0.956522	0.949728	0.938179	0.928668	0.911685	0.882473	0.839674	0.795516	0.741168	0.685462	0.613451	0.535326	0.474864	0.41644	0.357337	0.29212
CCS	pbmm2-svim	BND	25x		precision	0.958923	0.978606	0.984648	0.988677	0.989209	0.989653	0.992384	0.994444	0.995805	0.998195	1	1	1	1	1	1	1	1	1
CCS	winnowmap-cutesv	BND	25x		F1	0.888727	0.91144	0.922982	0.927581	0.93104	0.932529	0.933607	0.934153	0.932506	0.931558	0.928697	0.923898	0.922575	0.915298	0.906384	0.893931	0.868041	0.835377	0.790969
CCS	winnowmap-cutesv	BND	25x		recall	0.897418	0.896739	0.896739	0.89606	0.89606	0.89538	0.892663	0.891304	0.887228	0.883832	0.877038	0.867527	0.86413	0.850543	0.835598	0.813179	0.771739	0.721467	0.657609
CCS	winnowmap-cutesv	BND	25x		precision	0.880202	0.92663	0.950808	0.961401	0.968863	0.972894	0.978487	0.981329	0.982655	0.984733	0.986822	0.988105	0.989499	0.990725	0.990274	0.992488	0.991803	0.992	0.992177
CCS	winnowmap-cutesv2	BND	25x		F1	0.914421	0.938442	0.951628	0.955853	0.960174	0.964266	0.965757	0.965675	0.96483	0.963321	0.961022	0.956557	0.954234	0.94738	0.937789	0.926093	0.898069	0.86673	0.823447
CCS	winnowmap-cutesv2	BND	25x		recall	0.961957	0.961277	0.961277	0.960598	0.959918	0.959239	0.956522	0.955163	0.951087	0.94769	0.940897	0.931386	0.92663	0.912364	0.89538	0.872962	0.824728	0.772418	0.706522
CCS	winnowmap-cutesv2	BND	25x		precision	0.871362	0.916667	0.94217	0.951155	0.960429	0.969346	0.975172	0.976422	0.978977	0.979476	0.982027	0.983125	0.983533	0.985191	0.984413	0.986111	0.985728	0.987275	0.986747
CCS	winnowmap-debreak	BND	25x		F1	0.473369	0.473999	0.47176	0.47176	0.47176	0.47176	0.472075	0.472075	0.472075	0.472705	0.472705	0.472956	0.472956	0.47359	0.47359	0.473527	0.473464	0.471678	0.465837
CCS	winnowmap-debreak	BND	25x		recall	0.425272	0.425272	0.422554	0.422554	0.422554	0.422554	0.422554	0.422554	0.422554	0.422554	0.422554	0.421875	0.421875	0.421875	0.421875	0.421196	0.420516	0.418478	0.411685
CCS	winnowmap-debreak	BND	25x		precision	0.533733	0.535338	0.533937	0.533937	0.533937	0.533937	0.534743	0.534743	0.534743	0.536364	0.536364	0.53811	0.53811	0.539755	0.539755	0.540707	0.541667	0.540373	0.536392
CCS	winnowmap-nanosv	BND	25x		F1	0.722119	0.73641	0.837629	0.889776	0.912585	0.919478	0.927166	0.930246	0.934277	0.933425	0.932572	0.932812	0.92391	0.911794	0.89401	0.868793	0.829183	0.790573	0.743181
CCS	winnowmap-nanosv	BND	25x		recall	0.968071	0.963995	0.961957	0.959918	0.956522	0.953125	0.949049	0.946332	0.942935	0.933424	0.923234	0.91644	0.897418	0.873641	0.840353	0.796875	0.735054	0.678668	0.613451
CCS	winnowmap-nanosv	BND	25x		precision	0.575823	0.595761	0.741761	0.829186	0.872508	0.888125	0.90627	0.914698	0.925776	0.933426	0.942102	0.949778	0.952012	0.953431	0.954987	0.954981	0.950959	0.946667	0.942496
CCS	winnowmap-nanovar	BND	25x		F1	0.922608	0.924122	0.924754	0.925556	0.924948	0.926326	0.926393	0.924776	0.922635	0.922718	0.921153	0.921496	0.920155	0.914828	0.910654	0.900448	0.880936	0.863762	0.828829
CCS	winnowmap-nanovar	BND	25x		recall	0.962636	0.962636	0.962636	0.962636	0.961277	0.961277	0.960598	0.95788	0.953125	0.950408	0.944973	0.938179	0.929348	0.914402	0.903533	0.88587	0.850543	0.822011	0.762228
CCS	winnowmap-nanovar	BND	25x		precision	0.885776	0.888571	0.889741	0.891226	0.891265	0.893827	0.894541	0.893883	0.894036	0.896596	0.898504	0.905396	0.911141	0.915254	0.917889	0.915515	0.91358	0.909982	0.908184
CCS	winnowmap-pbsv	BND	25x		F1	0.916758	0.933824	0.940456	0.946474	0.950499	0.953041	0.953564	0.952737	0.950688	0.949725	0.947287	0.942614	0.934785	0.914321	0.892964	0.860017	0.816732	0.773467	0.714493
CCS	winnowmap-pbsv	BND	25x		recall	0.943614	0.940217	0.940217	0.938859	0.934103	0.932065	0.929348	0.92663	0.919837	0.91644	0.910326	0.901495	0.886549	0.850543	0.815217	0.762908	0.69837	0.638587	0.563179
CCS	winnowmap-pbsv	BND	25x		precision	0.891388	0.927517	0.940695	0.954214	0.96748	0.974982	0.979076	0.980356	0.98368	0.985518	0.987377	0.987664	0.988571	0.988439	0.987104	0.985455	0.983402	0.980583	0.976989
CCS	winnowmap-picky	BND	25x		F1	0.140847	0.238874	0.31368	0.375063	0.421234	0.454896	0.480188	0.506322	0.513177	0.511721	0.504707	0.493964	0.478968	0.473176	0.467805	0.44253	0.42863	0.407526	0.379835
CCS	winnowmap-picky	BND	25x		recall	0.95856	0.95788	0.955163	0.953804	0.941576	0.925272	0.904212	0.887908	0.849185	0.813859	0.773098	0.731658	0.684783	0.649457	0.625679	0.567935	0.535326	0.493207	0.440217
CCS	winnowmap-picky	BND	25x		precision	0.0760076	0.136451	0.187653	0.233426	0.271304	0.301582	0.326893	0.354131	0.367689	0.373181	0.374645	0.37284	0.36828	0.372161	0.37355	0.362489	0.357398	0.347209	0.334018
CCS	winnowmap-sniffles	BND	25x		F1	0.819802	0.858723	0.873177	0.887047	0.893711	0.894673	0.895551	0.889772	0.886464	0.883942	0.876688	0.867664	0.862509	0.855462	0.845898	0.834743	0.82318	0.808709	0.796636
CCS	winnowmap-sniffles	BND	25x		recall	0.874321	0.871603	0.868207	0.860734	0.858696	0.851223	0.844429	0.83288	0.825408	0.815897	0.804348	0.789402	0.779891	0.768342	0.752038	0.733696	0.716033	0.693614	0.67663
CCS	winnowmap-sniffles	BND	25x		precision	0.771683	0.846218	0.878205	0.91502	0.931702	0.942797	0.953261	0.955006	0.957275	0.964371	0.963325	0.963151	0.964706	0.964865	0.966527	0.96807	0.968037	0.9696	0.968386
CCS	winnowmap-sniffles2	BND	25x		F1	0.707617	0.707617	0.708712	0.716847	0.740648	0.771573	0.809751	0.83638	0.857966	0.86874	0.876629	0.878046	0.878909	0.876329	0.862707	0.846871	0.817388	0.78202	0.743956
CCS	winnowmap-sniffles2	BND	25x		recall	0.855299	0.855299	0.855299	0.855299	0.85462	0.853261	0.851902	0.849185	0.844429	0.838995	0.835598	0.82269	0.811821	0.798913	0.772418	0.743207	0.696332	0.64606	0.594429
CCS	winnowmap-sniffles2	BND	25x		precision	0.603426	0.603426	0.60502	0.616974	0.653498	0.70416	0.771574	0.823956	0.871943	0.900671	0.921897	0.941389	0.958084	0.970359	0.976898	0.984141	0.989392	0.990456	0.99399
CCS	winnowmap-svim	BND	25x		F1	0.95159	0.951698	0.952204	0.952067	0.949457	0.94646	0.944944	0.94115	0.938056	0.933432	0.924436	0.912883	0.893687	0.868612	0.84464	0.801875	0.751074	0.703809	0.638519
CCS	winnowmap-svim	BND	25x		recall	0.921875	0.91712	0.913723	0.911005	0.90625	0.900815	0.898098	0.891304	0.88519	0.877038	0.860734	0.840353	0.808424	0.768342	0.731658	0.669837	0.601902	0.543478	0.469429
CCS	winnowmap-svim	BND	25x		precision	0.983285	0.988987	0.99407	0.997004	0.99699	0.996977	0.996947	0.996902	0.997638	0.997577	0.998321	0.999116	0.999056	0.998981	0.998888	0.998747	0.998547	0.998322	0.998004
CLR	lra-cutesv	DEL	25x	SIM	F1	0.965532	0.965532	0.965381	0.964851	0.962414	0.954734	0.939489	0.91795	0.889571	0.853546	0.817168	0.773459	0.733884	0.693847	0.66103	0.628115	0.599562	0.568873	0.535581
CLR	lra-cutesv	DEL	25x	SIM	recall	0.939208	0.939208	0.938924	0.937927	0.933229	0.91885	0.890803	0.852933	0.805097	0.748007	0.693907	0.633115	0.581862	0.53303	0.495302	0.459282	0.4291	0.398349	0.366458
CLR	lra-cutesv	DEL	25x	SIM	precision	0.993374	0.993374	0.993372	0.993366	0.993483	0.993534	0.993806	0.993697	0.993849	0.993758	0.99368	0.993743	0.993437	0.993631	0.993432	0.993227	0.994719	0.994668	0.99459
CLR	lra-cutesv2	DEL	25x	SIM	F1	0.960035	0.959347	0.958965	0.957892	0.95527	0.947955	0.934057	0.913645	0.885982	0.851921	0.816415	0.773067	0.734086	0.695692	0.664267	0.631528	0.602202	0.572239	0.541313
CLR	lra-cutesv2	DEL	25x	SIM	recall	0.930239	0.928958	0.928246	0.926253	0.92127	0.907603	0.882261	0.846526	0.800399	0.746583	0.693907	0.6334	0.582859	0.535735	0.499146	0.463126	0.432232	0.40205	0.372153
CLR	lra-cutesv2	DEL	25x	SIM	precision	0.991803	0.991792	0.991786	0.991768	0.991876	0.992063	0.992314	0.992323	0.992059	0.991867	0.991456	0.991752	0.991283	0.991829	0.992639	0.992373	0.992481	0.99227	0.992407
CLR	lra-debreak	DEL	25x	SIM	F1	0.95931	0.959361	0.959481	0.962144	0.95941	0.947922	0.930644	0.905459	0.874322	0.837493	0.801156	0.757971	0.717548	0.677489	0.644273	0.610738	0.581224	0.548194	0.511219
CLR	lra-debreak	DEL	25x	SIM	recall	0.958286	0.957859	0.957432	0.948035	0.935507	0.910877	0.876851	0.832432	0.780467	0.723804	0.671128	0.612614	0.561503	0.513952	0.476509	0.44049	0.410308	0.378132	0.343821
CLR	lra-debreak	DEL	25x	SIM	precision	0.960337	0.960868	0.961538	0.976679	0.984567	0.988108	0.991468	0.992531	0.993836	0.993551	0.993676	0.993764	0.993701	0.993669	0.994355	0.995495	0.996198	0.996249	0.996287
CLR	lra-sniffles2	DEL	25x	SIM	F1	0.966555	0.966104	0.965422	0.963973	0.959631	0.950226	0.933704	0.912857	0.883827	0.847676	0.811692	0.768319	0.730019	0.690052	0.655613	0.625061	0.596215	0.566575	0.532166
CLR	lra-sniffles2	DEL	25x	SIM	recall	0.946327	0.945473	0.944049	0.940917	0.932375	0.914579	0.884254	0.847096	0.798263	0.741173	0.687927	0.627705	0.578018	0.529328	0.489749	0.456293	0.42611	0.396498	0.363326
CLR	lra-sniffles2	DEL	25x	SIM	precision	0.987667	0.987656	0.987785	0.988188	0.988528	0.988764	0.989013	0.989687	0.989936	0.989922	0.989758	0.990119	0.990485	0.990938	0.991354	0.991953	0.992374	0.992162	0.994157
CLR	lra-svim	DEL	25x	SIM	F1	0.959764	0.959764	0.9586	0.956509	0.951157	0.939181	0.919852	0.895979	0.864302	0.825247	0.788284	0.74275	0.700708	0.66078	0.624939	0.592171	0.561747	0.528219	0.490457
CLR	lra-svim	DEL	25x	SIM	recall	0.950883	0.950883	0.947751	0.940917	0.927392	0.902477	0.865177	0.821612	0.768508	0.708286	0.655182	0.594391	0.542141	0.495444	0.456293	0.422124	0.3918	0.359767	0.325598
CLR	lra-svim	DEL	25x	SIM	precision	0.968813	0.968813	0.969701	0.972627	0.976173	0.978996	0.981903	0.985149	0.987379	0.988476	0.989252	0.989806	0.990377	0.991736	0.991339	0.991639	0.992069	0.993318	0.993484
CLR	lra-svision	DEL	25x	SIM	F1	0.927102	0.945281	0.949918	0.950018	0.942851	0.931086	0.911617	0.886713	0.852541	0.813659	0.77356	0.728682	0.684717	0.647528	0.612776	0.57718	0.545812	0.51243	0.473233
CLR	lra-svision	DEL	25x	SIM	recall	0.968679	0.960421	0.949174	0.934937	0.914863	0.888667	0.850228	0.805666	0.749858	0.690347	0.633969	0.575456	0.522067	0.480068	0.442483	0.406179	0.375712	0.344818	0.310222
CLR	lra-svision	DEL	25x	SIM	precision	0.888947	0.930611	0.950663	0.965593	0.972605	0.977757	0.98256	0.985889	0.987809	0.990603	0.99198	0.99312	0.994576	0.994397	0.996154	0.996855	0.997354	0.997118	0.997254
CLR	minimap2-cutesv	DEL	25x	SIM	F1	0.976525	0.976593	0.976515	0.976218	0.974582	0.968576	0.956354	0.940319	0.914273	0.881429	0.844065	0.805426	0.763135	0.724372	0.690181	0.656611	0.632254	0.605117	0.57392
CLR	minimap2-cutesv	DEL	25x	SIM	recall	0.959425	0.959282	0.958998	0.958428	0.955296	0.943479	0.920273	0.890518	0.84496	0.790575	0.732489	0.676253	0.618309	0.568907	0.527904	0.489607	0.462984	0.434368	0.402904
CLR	minimap2-cutesv	DEL	25x	SIM	precision	0.994246	0.994539	0.994684	0.994681	0.994664	0.995045	0.99538	0.996019	0.995972	0.995875	0.995742	0.995598	0.996558	0.996757	0.996506	0.996523	0.996629	0.997059	0.997181
CLR	minimap2-cutesv2	DEL	25x	SIM	F1	0.977192	0.97726	0.977182	0.976663	0.975029	0.968727	0.956592	0.940637	0.915025	0.882493	0.845391	0.806741	0.764546	0.725181	0.691764	0.657764	0.632653	0.605532	0.575076
CLR	minimap2-cutesv2	DEL	25x	SIM	recall	0.960706	0.960564	0.960279	0.959282	0.95615	0.943764	0.920843	0.891088	0.846241	0.792284	0.734482	0.678104	0.620159	0.569903	0.529755	0.490888	0.463411	0.434795	0.404043
CLR	minimap2-cutesv2	DEL	25x	SIM	precision	0.994254	0.994546	0.994691	0.994686	0.994668	0.995047	0.99523	0.996022	0.995979	0.995884	0.995754	0.99561	0.996568	0.996763	0.996518	0.996532	0.996632	0.997062	0.997189
CLR	minimap2-debreak	DEL	25x	SIM	F1	0.969645	0.969641	0.969706	0.971593	0.968126	0.960768	0.946083	0.926803	0.900654	0.868115	0.829988	0.790395	0.749712	0.712719	0.67681	0.643944	0.618193	0.588164	0.557548
CLR	minimap2-debreak	DEL	25x	SIM	recall	0.964123	0.963981	0.963838	0.959282	0.949174	0.932659	0.904328	0.868878	0.823462	0.770786	0.712415	0.656036	0.601509	0.555239	0.512956	0.476082	0.448462	0.417426	0.387244
CLR	minimap2-debreak	DEL	25x	SIM	precision	0.97523	0.975367	0.975645	0.984224	0.98785	0.990625	0.99188	0.993004	0.993814	0.993577	0.994041	0.99396	0.99482	0.994898	0.99448	0.994646	0.994632	0.995248	0.995243
CLR	minimap2-delly	DEL	25x	SIM	F1	0.967843	0.967843	0.966249	0.961575	0.952416	0.939056	0.91922	0.895122	0.863221	0.826579	0.78586	0.745715	0.704973	0.663536	0.623402	0.588305	0.562019	0.530485	0.495111
CLR	minimap2-delly	DEL	25x	SIM	recall	0.968394	0.968394	0.959852	0.949459	0.930382	0.904897	0.869163	0.826879	0.77406	0.717255	0.658314	0.603929	0.551965	0.50299	0.458144	0.421128	0.394789	0.36418	0.331577
CLR	minimap2-delly	DEL	25x	SIM	precision	0.967292	0.967292	0.972731	0.974003	0.975519	0.975894	0.975395	0.975643	0.975597	0.975223	0.974705	0.9745	0.975346	0.974621	0.975152	0.975594	0.975035	0.976336	0.97693
CLR	minimap2-nanosv	DEL	25x	SIM	F1	0.145064	0.139596	0.132929	0.125066	0.11576	0.104427	0.0919447	0.080775	0.0723684	0.0630854	0.0580191	0.0515593	0.0445186	0.0368767	0.0258536	0.0174993	0.00850581	0.0070932	0.00539543
CLR	minimap2-nanosv	DEL	25x	SIM	recall	0.0808656	0.0761674	0.071754	0.0670558	0.0616458	0.0552392	0.0482631	0.0421412	0.0375854	0.0326025	0.0298975	0.0264806	0.022779	0.0187927	0.013098	0.00882688	0.00427107	0.00355923	0.00270501
CLR	minimap2-nanosv	DEL	25x	SIM	precision	0.703841	0.834633	0.90161	0.927165	0.947484	0.953317	0.968571	0.970492	0.970588	0.970339	0.976744	0.973822	0.97561	0.977778	0.989247	1	1	1	1
CLR	minimap2-nanovar	DEL	25x	SIM	F1	0.936293	0.936205	0.936186	0.93595	0.935057	0.93187	0.922329	0.91018	0.88746	0.857302	0.820682	0.782112	0.743682	0.705124	0.670029	0.636303	0.611854	0.582867	0.55214
CLR	minimap2-nanovar	DEL	25x	SIM	recall	0.903901	0.903616	0.903331	0.902904	0.900911	0.894789	0.87742	0.854784	0.815632	0.765518	0.709567	0.653616	0.601224	0.552534	0.510678	0.47238	0.446042	0.415575	0.384823
CLR	minimap2-nanovar	DEL	25x	SIM	precision	0.971092	0.971232	0.97152	0.971507	0.971894	0.972158	0.972082	0.973253	0.973161	0.974094	0.973057	0.973494	0.974613	0.974147	0.973934	0.974449	0.973889	0.975602	0.97687
CLR	minimap2-pbsv	DEL	25x	SIM	F1	0.963101	0.963101	0.963095	0.961976	0.958827	0.951629	0.936255	0.918644	0.8887	0.854573	0.815681	0.774739	0.734394	0.694731	0.660786	0.629576	0.604779	0.576176	0.542415
CLR	minimap2-pbsv	DEL	25x	SIM	recall	0.958713	0.958713	0.958571	0.956293	0.949886	0.935507	0.906464	0.873719	0.820757	0.764237	0.705011	0.645359	0.591259	0.541572	0.501281	0.466401	0.439636	0.409738	0.376424
CLR	minimap2-pbsv	DEL	25x	SIM	precision	0.967529	0.967529	0.967663	0.967728	0.967938	0.968317	0.968071	0.968439	0.968908	0.969128	0.967565	0.969004	0.968969	0.968678	0.969171	0.968371	0.968632	0.97033	0.970275
CLR	minimap2-picky	DEL	25x	SIM	F1	0.0675082	0.0373884	0.0225004	0.0127208	0.00737275	0.00369371	0.0019909	0.000569233	0.000569233	0.000569233	0.000569233	0.000284657	0.000284657	0.000284657	0	0	0	0	0
CLR	minimap2-picky	DEL	25x	SIM	recall	0.0350228	0.0190774	0.0113895	0.00640661	0.00370159	0.0018508	0.000996583	0.000284738	0.000284738	0.000284738	0.000284738	0.000142369	0.000142369	0.000142369	0	0	0	0	0
CLR	minimap2-picky	DEL	25x	SIM	precision	0.931818	0.930556	0.91954	0.882353	0.896552	0.866667	0.875	0.666667	0.666667	0.666667	0.666667	0.5	0.5	0.5	0	0	0	0	0
CLR	minimap2-sniffles	DEL	25x	SIM	F1	0.961736	0.962807	0.962474	0.96071	0.957981	0.950687	0.938351	0.92274	0.898401	0.868757	0.833511	0.796075	0.753506	0.715654	0.681282	0.648891	0.623835	0.596352	0.565112
CLR	minimap2-sniffles	DEL	25x	SIM	recall	0.946469	0.94533	0.943907	0.93992	0.934795	0.920843	0.898206	0.869732	0.827733	0.778901	0.724516	0.669989	0.611902	0.563639	0.522067	0.485051	0.457574	0.428246	0.39664
CLR	minimap2-sniffles	DEL	25x	SIM	precision	0.977503	0.980943	0.981786	0.98244	0.982346	0.982531	0.982251	0.982628	0.982261	0.98205	0.981107	0.980621	0.980383	0.97995	0.980219	0.979868	0.979878	0.981723	0.98237
CLR	minimap2-sniffles2	DEL	25x	SIM	F1	0.975585	0.975652	0.975575	0.974244	0.971114	0.964033	0.950133	0.933283	0.907269	0.874911	0.837205	0.797179	0.75552	0.716841	0.683499	0.648685	0.624854	0.597175	0.564854
CLR	minimap2-sniffles2	DEL	25x	SIM	recall	0.964265	0.964123	0.963838	0.961276	0.954869	0.940632	0.914151	0.883257	0.837842	0.784169	0.72594	0.667853	0.611333	0.562073	0.52221	0.482773	0.45672	0.427392	0.394932
CLR	minimap2-sniffles2	DEL	25x	SIM	precision	0.987174	0.98746	0.9876	0.987568	0.987922	0.988628	0.989063	0.989316	0.989242	0.989402	0.988753	0.98862	0.988717	0.989226	0.988946	0.988342	0.988903	0.990759	0.991422
CLR	minimap2-svim	DEL	25x	SIM	F1	0.974635	0.974635	0.974326	0.972394	0.96901	0.960916	0.945519	0.927433	0.899162	0.866715	0.828248	0.789429	0.745742	0.70799	0.67424	0.640146	0.61157	0.581002	0.549851
CLR	minimap2-svim	DEL	25x	SIM	recall	0.968252	0.968252	0.967113	0.962842	0.954869	0.938069	0.90803	0.874288	0.825171	0.77164	0.712984	0.657033	0.598377	0.551253	0.511247	0.473092	0.442483	0.411019	0.38041
CLR	minimap2-svim	DEL	25x	SIM	precision	0.981102	0.981102	0.981647	0.982138	0.983575	0.984903	0.986238	0.987458	0.98773	0.98851	0.987966	0.988646	0.989407	0.989269	0.989802	0.989577	0.989809	0.990734	0.991466
CLR	minimap2-svision	DEL	25x	SIM	F1	0.952142	0.963354	0.967192	0.967558	0.965473	0.958109	0.944301	0.926675	0.898944	0.864267	0.824888	0.78615	0.7439	0.706077	0.672323	0.639737	0.611955	0.581913	0.547314
CLR	minimap2-svision	DEL	25x	SIM	recall	0.974374	0.973092	0.969533	0.963838	0.955438	0.937785	0.908741	0.874431	0.824459	0.767369	0.706862	0.651338	0.594675	0.547551	0.507688	0.471241	0.441629	0.410877	0.377136
CLR	minimap2-svision	DEL	25x	SIM	precision	0.930903	0.95381	0.964863	0.971306	0.97572	0.979334	0.982756	0.985558	0.988225	0.989172	0.990227	0.991333	0.993105	0.993798	0.994978	0.995788	0.996146	0.996891	0.997364
CLR	ngmlr-cutesv	DEL	25x	SIM	F1	0.964406	0.964547	0.964244	0.963332	0.961346	0.954024	0.940991	0.921796	0.895499	0.862191	0.822547	0.781887	0.740569	0.70212	0.668747	0.635518	0.609211	0.578788	0.547614
CLR	ngmlr-cutesv	DEL	25x	SIM	recall	0.937358	0.937358	0.936788	0.93508	0.931236	0.917284	0.893366	0.859197	0.814351	0.760678	0.701167	0.644077	0.589692	0.542284	0.503417	0.466686	0.438781	0.407887	0.37742
CLR	ngmlr-cutesv	DEL	25x	SIM	precision	0.993062	0.993361	0.993357	0.993345	0.993469	0.99383	0.993981	0.994234	0.99461	0.994972	0.994749	0.994723	0.995195	0.995557	0.995776	0.995747	0.996122	0.996175	0.997366
CLR	ngmlr-cutesv2	DEL	25x	SIM	F1	0.968105	0.966888	0.965603	0.964163	0.961798	0.954094	0.941071	0.921879	0.895499	0.862467	0.822252	0.781361	0.740118	0.701641	0.668873	0.635121	0.608661	0.578931	0.547914
CLR	ngmlr-cutesv2	DEL	25x	SIM	recall	0.944191	0.941629	0.939208	0.936503	0.931948	0.917284	0.893508	0.859339	0.814351	0.761105	0.70074	0.643366	0.589123	0.541714	0.503559	0.466259	0.438212	0.40803	0.377705
CLR	ngmlr-cutesv2	DEL	25x	SIM	precision	0.99326	0.993541	0.993524	0.993506	0.993625	0.993983	0.993982	0.994235	0.99461	0.994975	0.994745	0.994717	0.99519	0.995552	0.995777	0.995743	0.996117	0.996177	0.997368
CLR	ngmlr-debreak	DEL	25x	SIM	F1	0.97328	0.973132	0.972689	0.971986	0.968309	0.959094	0.943498	0.922209	0.894737	0.85966	0.819719	0.778019	0.737568	0.696883	0.664644	0.632948	0.604402	0.571892	0.540513
CLR	ngmlr-debreak	DEL	25x	SIM	recall	0.96455	0.964265	0.963411	0.958286	0.94832	0.927961	0.898633	0.860763	0.813212	0.756976	0.697181	0.638952	0.585991	0.536304	0.499003	0.464123	0.433941	0.401196	0.370871
CLR	ngmlr-debreak	DEL	25x	SIM	precision	0.982169	0.982164	0.982148	0.986083	0.989159	0.992387	0.993077	0.993101	0.994429	0.994575	0.994517	0.99446	0.994924	0.994719	0.994891	0.994812	0.995428	0.995408	0.996176
CLR	ngmlr-delly	DEL	25x	SIM	F1	0.958126	0.958126	0.955671	0.952034	0.944502	0.931965	0.914424	0.88913	0.857599	0.823026	0.782616	0.738611	0.697815	0.656905	0.620763	0.587545	0.556076	0.520768	0.488466
CLR	ngmlr-delly	DEL	25x	SIM	recall	0.946327	0.946327	0.939208	0.931093	0.91586	0.892227	0.861048	0.816913	0.765233	0.711418	0.653759	0.594391	0.54328	0.495017	0.455011	0.420416	0.388952	0.355211	0.325598
CLR	ngmlr-delly	DEL	25x	SIM	precision	0.970223	0.970223	0.972722	0.973939	0.974992	0.975409	0.974855	0.975353	0.975322	0.976167	0.97474	0.975239	0.975211	0.976137	0.976474	0.975231	0.975018	0.975371	0.97735
CLR	ngmlr-nanosv	DEL	25x	SIM	F1	0.175124	0.17201	0.163791	0.157464	0.149031	0.13238	0.120331	0.109574	0.101983	0.093534	0.0826514	0.0742567	0.066052	0.059652	0.0496946	0.0429089	0.039358	0.03442	0.031666
CLR	ngmlr-nanosv	DEL	25x	SIM	recall	0.100228	0.0962415	0.0905467	0.0862756	0.081008	0.0711845	0.0642084	0.0580866	0.0538155	0.0491173	0.0431378	0.038582	0.0341686	0.0307517	0.0254841	0.0219248	0.020074	0.0175114	0.0160877
CLR	ngmlr-nanosv	DEL	25x	SIM	precision	0.692913	0.808612	0.857143	0.900446	0.929739	0.943396	0.955508	0.964539	0.971722	0.977337	0.983766	0.985455	0.987654	0.990826	0.994444	1	1	1	1
CLR	ngmlr-nanovar	DEL	25x	SIM	F1	0.926094	0.925431	0.924628	0.924043	0.922535	0.917238	0.907099	0.890899	0.864839	0.833823	0.796429	0.755734	0.715548	0.678309	0.644921	0.613341	0.586537	0.556008	0.522538
CLR	ngmlr-nanovar	DEL	25x	SIM	recall	0.883969	0.882546	0.881122	0.879841	0.876566	0.867027	0.848662	0.820188	0.77705	0.727933	0.673121	0.616885	0.564778	0.519789	0.48135	0.447039	0.419277	0.388667	0.356492
CLR	ngmlr-nanovar	DEL	25x	SIM	precision	0.972435	0.972697	0.972654	0.972922	0.973593	0.973621	0.974179	0.974953	0.974991	0.975763	0.975046	0.975242	0.976132	0.975942	0.976885	0.976672	0.975812	0.976395	0.978125
CLR	ngmlr-pbsv	DEL	25x	SIM	F1	0.95423	0.953695	0.953159	0.951333	0.947116	0.937642	0.92193	0.900168	0.86921	0.834009	0.79114	0.748449	0.706691	0.666542	0.632528	0.599509	0.570195	0.536791	0.50095
CLR	ngmlr-pbsv	DEL	25x	SIM	recall	0.940917	0.939778	0.938639	0.93508	0.926822	0.908741	0.880125	0.840831	0.788155	0.732489	0.668707	0.609767	0.556378	0.507973	0.469533	0.434226	0.404186	0.371298	0.337699
CLR	ngmlr-pbsv	DEL	25x	SIM	precision	0.967926	0.968031	0.968135	0.96816	0.968318	0.968442	0.967904	0.968514	0.968848	0.968197	0.968454	0.968785	0.968285	0.969039	0.96886	0.967947	0.967621	0.968437	0.969747
CLR	ngmlr-picky	DEL	25x	SIM	F1	0.180129	0.132431	0.100797	0.0779647	0.0577747	0.0461688	0.0357892	0.0286276	0.0228008	0.0174993	0.0127316	0.0101983	0.00596167	0.0039784	0.00284333	0.0011383	0.000569314	0.000284698	0.000284698
CLR	ngmlr-picky	DEL	25x	SIM	recall	0.0993736	0.0710421	0.0531036	0.0405752	0.0297551	0.0236333	0.0182232	0.0145216	0.0115319	0.00882688	0.00640661	0.00512529	0.00298975	0.00199317	0.00142369	0.000569476	0.000284738	0.000142369	0.000142369
CLR	ngmlr-picky	DEL	25x	SIM	precision	0.961433	0.974609	0.98939	0.993031	0.990521	0.994012	0.992248	1	1	1	1	1	1	1	1	1	1	1	1
CLR	ngmlr-sniffles	DEL	25x	SIM	F1	0.959703	0.958349	0.956356	0.953596	0.94943	0.941456	0.928094	0.908158	0.882367	0.851586	0.812719	0.772963	0.732465	0.694035	0.661063	0.630979	0.603431	0.574335	0.542513
CLR	ngmlr-sniffles	DEL	25x	SIM	recall	0.939208	0.935222	0.931236	0.925968	0.918138	0.903189	0.879271	0.843964	0.800399	0.751139	0.693195	0.637386	0.584282	0.536731	0.498292	0.464835	0.435649	0.405894	0.374715
CLR	ngmlr-sniffles	DEL	25x	SIM	precision	0.981112	0.982648	0.98287	0.982923	0.982929	0.983109	0.982657	0.982922	0.983039	0.983045	0.982049	0.981798	0.981349	0.981771	0.981767	0.981955	0.981398	0.981749	0.982456
CLR	ngmlr-sniffles2	DEL	25x	SIM	F1	0.961749	0.960753	0.959895	0.958101	0.954435	0.945233	0.931294	0.911492	0.883058	0.849647	0.810852	0.769231	0.728205	0.688887	0.656003	0.622218	0.596578	0.565996	0.533819
CLR	ngmlr-sniffles2	DEL	25x	SIM	recall	0.939636	0.9375	0.935364	0.931093	0.922978	0.905467	0.879983	0.845245	0.797694	0.74459	0.687215	0.629271	0.576167	0.528189	0.490461	0.45373	0.426965	0.396213	0.365177
CLR	ngmlr-sniffles2	DEL	25x	SIM	precision	0.984928	0.985189	0.985746	0.986723	0.988112	0.988652	0.98896	0.989005	0.988881	0.989219	0.988734	0.989257	0.989245	0.990125	0.990227	0.989752	0.989769	0.990391	0.991879
CLR	ngmlr-svim	DEL	25x	SIM	F1	0.9665	0.9665	0.965192	0.962963	0.959585	0.94932	0.935271	0.915699	0.887373	0.854163	0.815186	0.773243	0.732066	0.692692	0.659962	0.627866	0.601209	0.56882	0.536849
CLR	ngmlr-svim	DEL	25x	SIM	recall	0.950883	0.950883	0.947466	0.942056	0.934653	0.914721	0.888667	0.853645	0.805382	0.752136	0.693907	0.635251	0.58115	0.53303	0.495159	0.459994	0.431948	0.399203	0.368166
CLR	ngmlr-svim	DEL	25x	SIM	precision	0.982639	0.982639	0.983594	0.984819	0.985884	0.98664	0.987034	0.987484	0.98795	0.988215	0.987839	0.987824	0.988857	0.988906	0.989192	0.988678	0.988596	0.989065	0.990805
CLR	ngmlr-svision	DEL	25x	SIM	F1	0.963444	0.966835	0.96661	0.965225	0.960655	0.951459	0.936992	0.917916	0.889619	0.8546	0.813198	0.770851	0.731883	0.692279	0.658541	0.625183	0.597247	0.563254	0.529805
CLR	ngmlr-svision	DEL	25x	SIM	recall	0.971811	0.969106	0.964408	0.956293	0.943764	0.92369	0.894505	0.858912	0.80951	0.751851	0.689493	0.630268	0.579442	0.531036	0.492312	0.455581	0.426253	0.392369	0.360621
CLR	ngmlr-svision	DEL	25x	SIM	precision	0.95522	0.964574	0.968822	0.974325	0.978161	0.98095	0.983717	0.985623	0.987324	0.989878	0.990997	0.992156	0.993167	0.994136	0.99425	0.995954	0.997335	0.997828	0.99803
CLR	pbmm2-cutesv	DEL	25x	SIM	F1	0.966437	0.966277	0.966048	0.965056	0.962477	0.952458	0.936472	0.915885	0.886346	0.852851	0.813404	0.770951	0.730466	0.691255	0.655647	0.621577	0.592393	0.559804	0.526722
CLR	pbmm2-cutesv	DEL	25x	SIM	recall	0.949032	0.948462	0.947893	0.945615	0.940347	0.92127	0.891942	0.854926	0.804954	0.751708	0.69291	0.633257	0.580296	0.532318	0.491315	0.454015	0.423548	0.390803	0.359197
CLR	pbmm2-cutesv	DEL	25x	SIM	precision	0.984493	0.984775	0.984911	0.985314	0.985674	0.985832	0.985683	0.986205	0.986048	0.985442	0.984625	0.985161	0.985493	0.985503	0.985156	0.985171	0.985099	0.986346	0.987089
CLR	pbmm2-cutesv2	DEL	25x	SIM	F1	0.96748	0.967022	0.966642	0.965427	0.96285	0.952907	0.936771	0.916273	0.886572	0.853637	0.814827	0.772719	0.731716	0.692641	0.656606	0.622322	0.592615	0.559747	0.52805
CLR	pbmm2-cutesv2	DEL	25x	SIM	recall	0.950883	0.949744	0.94889	0.946185	0.940917	0.921839	0.892227	0.855353	0.805097	0.752705	0.694761	0.635535	0.581862	0.534026	0.492454	0.454869	0.423833	0.390803	0.360478
CLR	pbmm2-cutesv2	DEL	25x	SIM	precision	0.984668	0.98494	0.985072	0.985469	0.985829	0.986141	0.985997	0.986535	0.986395	0.985829	0.985063	0.98543	0.985532	0.98529	0.984909	0.984895	0.984783	0.985991	0.98675
CLR	pbmm2-debreak	DEL	25x	SIM	F1	0.970936	0.970777	0.970255	0.969797	0.964477	0.952584	0.933753	0.910623	0.879937	0.844871	0.804884	0.762503	0.720853	0.680522	0.644506	0.611018	0.580665	0.547213	0.511338
CLR	pbmm2-debreak	DEL	25x	SIM	recall	0.970245	0.969533	0.968252	0.959994	0.947039	0.922409	0.887956	0.846384	0.794562	0.739322	0.680382	0.621868	0.568195	0.519789	0.478929	0.44291	0.411731	0.378702	0.345103
CLR	pbmm2-debreak	DEL	25x	SIM	precision	0.971628	0.972024	0.972266	0.979802	0.98257	0.9848	0.98453	0.985414	0.985868	0.985576	0.985158	0.985337	0.985675	0.985159	0.985066	0.984805	0.984678	0.985915	0.986569
CLR	pbmm2-delly	DEL	25x	SIM	F1	0.966088	0.966088	0.963394	0.956856	0.946497	0.929727	0.906917	0.878121	0.844179	0.804913	0.763413	0.71967	0.67646	0.635509	0.596363	0.558286	0.524641	0.48859	0.451302
CLR	pbmm2-delly	DEL	25x	SIM	recall	0.963269	0.963269	0.953588	0.939351	0.919277	0.888098	0.847523	0.798548	0.744305	0.685792	0.62799	0.5709	0.517938	0.471384	0.429527	0.391372	0.359197	0.326167	0.293565
CLR	pbmm2-delly	DEL	25x	SIM	precision	0.968925	0.968925	0.973405	0.975026	0.975378	0.97545	0.975262	0.975309	0.975009	0.974115	0.973301	0.973301	0.974812	0.974971	0.975113	0.973442	0.972629	0.973237	0.975402
CLR	pbmm2-nanosv	DEL	25x	SIM	F1	0.176722	0.169792	0.161487	0.15078	0.137566	0.126249	0.111469	0.101553	0.0915015	0.0818666	0.0729467	0.0644539	0.0499653	0.0357892	0.021684	0.0132937	0.00794101	0.00539543	0.00255936
CLR	pbmm2-nanosv	DEL	25x	SIM	recall	0.100085	0.0941059	0.0884112	0.0818622	0.0740319	0.0674829	0.0590831	0.0535308	0.0479784	0.0427107	0.0378702	0.0333144	0.0256264	0.0182232	0.0109624	0.00669134	0.00398633	0.00270501	0.00128132
CLR	pbmm2-nanosv	DEL	25x	SIM	precision	0.754292	0.867454	0.931034	0.953566	0.970149	0.97732	0.983412	0.986877	0.98538	0.983607	0.988848	0.987342	0.994475	0.992248	0.987179	1	1	1	1
CLR	pbmm2-pbsv	DEL	25x	SIM	F1	0.959655	0.959282	0.958758	0.956634	0.952133	0.940832	0.921826	0.89955	0.868369	0.829276	0.785823	0.741405	0.700836	0.661792	0.624337	0.595803	0.565874	0.531805	0.496718
CLR	pbmm2-pbsv	DEL	25x	SIM	recall	0.951595	0.950883	0.949886	0.94533	0.935934	0.914579	0.879698	0.83955	0.786589	0.725085	0.661304	0.600228	0.548975	0.502563	0.460564	0.430524	0.399915	0.3666	0.333998
CLR	pbmm2-pbsv	DEL	25x	SIM	precision	0.967854	0.967831	0.967798	0.968212	0.968902	0.968637	0.968192	0.968786	0.969128	0.968435	0.968112	0.969418	0.968844	0.968716	0.968853	0.967061	0.967287	0.968045	0.968621
CLR	pbmm2-picky	DEL	25x	SIM	F1	0.0693531	0.0426125	0.0319328	0.0211268	0.0116065	0.00822345	0.0039784	0.00284333	0.0011383	0.000569314	0.000284698	0.000284698	0	0	0	0	0	0	0
CLR	pbmm2-picky	DEL	25x	SIM	recall	0.0360194	0.0217825	0.0162301	0.0106777	0.00583713	0.0041287	0.00199317	0.00142369	0.000569476	0.000284738	0.000142369	0.000142369	0	0	0	0	0	0	0
CLR	pbmm2-picky	DEL	25x	SIM	precision	0.930147	0.974522	0.982759	0.986842	1	1	1	1	1	1	1	1	0	0	0	0	0	0	0
CLR	pbmm2-sniffles	DEL	25x	SIM	F1	0.957094	0.956111	0.953853	0.949158	0.941289	0.929868	0.912872	0.892055	0.863795	0.831398	0.79324	0.750701	0.711067	0.671523	0.636224	0.604244	0.574498	0.543456	0.50968
CLR	pbmm2-sniffles	DEL	25x	SIM	recall	0.941629	0.936646	0.931378	0.922267	0.907318	0.886247	0.856207	0.820046	0.773776	0.723804	0.66828	0.610051	0.559368	0.511817	0.472096	0.437785	0.407318	0.376566	0.344818
CLR	pbmm2-sniffles	DEL	25x	SIM	precision	0.973076	0.976402	0.977439	0.977664	0.977904	0.978005	0.977568	0.977929	0.977518	0.976566	0.975681	0.975638	0.975664	0.976106	0.975294	0.974952	0.974455	0.976015	0.976613
CLR	pbmm2-sniffles2	DEL	25x	SIM	F1	0.971177	0.970724	0.97034	0.968209	0.963987	0.952668	0.934353	0.91293	0.883787	0.848893	0.810067	0.76678	0.726242	0.687697	0.651278	0.617762	0.588247	0.554417	0.522532
CLR	pbmm2-sniffles2	DEL	25x	SIM	recall	0.959425	0.958286	0.957147	0.951737	0.943195	0.92127	0.887528	0.849374	0.800114	0.745017	0.687358	0.626993	0.574459	0.52762	0.486048	0.449601	0.418992	0.385108	0.354926
CLR	pbmm2-sniffles2	DEL	25x	SIM	precision	0.983221	0.983489	0.983902	0.985262	0.985716	0.986283	0.986392	0.986768	0.987004	0.986428	0.986111	0.98678	0.987035	0.987214	0.986705	0.986875	0.986922	0.989393	0.990071
CLR	pbmm2-svim	DEL	25x	SIM	F1	0.966621	0.966621	0.965789	0.962553	0.958207	0.945964	0.927333	0.906021	0.874479	0.839506	0.798722	0.755587	0.715292	0.677644	0.643553	0.608372	0.576159	0.541825	0.509267
CLR	pbmm2-svim	DEL	25x	SIM	recall	0.962699	0.962699	0.960564	0.953303	0.943337	0.918423	0.882973	0.844106	0.791002	0.735763	0.675968	0.616173	0.564066	0.518508	0.479641	0.441771	0.408741	0.374858	0.344248
CLR	pbmm2-svim	DEL	25x	SIM	precision	0.970576	0.970576	0.971071	0.971984	0.973553	0.975208	0.976385	0.977737	0.977653	0.977307	0.975951	0.976534	0.977306	0.977718	0.977655	0.976708	0.975867	0.976994	0.978155
CLR	pbmm2-svision	DEL	25x	SIM	F1	0.947442	0.959655	0.962515	0.962151	0.957954	0.947407	0.928465	0.906334	0.875118	0.839847	0.799662	0.756823	0.715933	0.678394	0.643647	0.609434	0.576367	0.54199	0.504516
CLR	pbmm2-svision	DEL	25x	SIM	recall	0.968821	0.966828	0.963269	0.955438	0.943907	0.9207	0.883257	0.842397	0.789151	0.732773	0.672836	0.613895	0.561361	0.516088	0.476367	0.439636	0.405894	0.37258	0.337984
CLR	pbmm2-svision	DEL	25x	SIM	precision	0.926985	0.952588	0.961763	0.968958	0.972426	0.975709	0.978549	0.980772	0.982105	0.983566	0.985405	0.986502	0.987973	0.989626	0.991995	0.992926	0.993726	0.993923	0.994554
CLR	winnowmap-cutesv	DEL	25x	SIM	F1	0.969701	0.969472	0.969021	0.968923	0.966808	0.959552	0.946111	0.926168	0.898243	0.864299	0.826369	0.785874	0.746016	0.707783	0.672137	0.640649	0.613657	0.581257	0.549262
CLR	winnowmap-cutesv	DEL	25x	SIM	recall	0.947751	0.947181	0.946327	0.945473	0.941344	0.927107	0.902335	0.866173	0.818764	0.763952	0.70672	0.649487	0.596526	0.548975	0.507261	0.472096	0.443337	0.410165	0.378986
CLR	winnowmap-cutesv	DEL	25x	SIM	precision	0.992693	0.992837	0.99283	0.993567	0.993688	0.99435	0.994352	0.995093	0.994811	0.994994	0.99479	0.994767	0.995486	0.995868	0.995808	0.996394	0.99648	0.997231	0.997377
CLR	winnowmap-cutesv2	DEL	25x	SIM	F1	0.970676	0.970372	0.969772	0.96945	0.967035	0.959328	0.945962	0.926506	0.899017	0.865143	0.828417	0.788587	0.748089	0.710215	0.674701	0.643009	0.616111	0.583115	0.551056
CLR	winnowmap-cutesv2	DEL	25x	SIM	recall	0.949601	0.94889	0.947751	0.946469	0.941771	0.926822	0.902192	0.866885	0.820046	0.765376	0.70971	0.653189	0.599089	0.551822	0.510108	0.474658	0.4459	0.412016	0.380695
CLR	winnowmap-cutesv2	DEL	25x	SIM	precision	0.992707	0.99285	0.992841	0.993573	0.993691	0.994197	0.994195	0.994935	0.994819	0.994819	0.994811	0.994796	0.995741	0.996145	0.996108	0.996414	0.9965	0.997243	0.997389
CLR	winnowmap-debreak	DEL	25x	SIM	F1	0.963776	0.964027	0.963842	0.966522	0.963384	0.953485	0.937875	0.914786	0.885295	0.849837	0.811748	0.769807	0.729813	0.691071	0.655014	0.625671	0.595991	0.561913	0.528286
CLR	winnowmap-debreak	DEL	25x	SIM	recall	0.956435	0.955723	0.954442	0.949459	0.940205	0.919277	0.889806	0.848235	0.798833	0.742882	0.686646	0.628702	0.576452	0.52947	0.488183	0.456293	0.425399	0.391515	0.359624
CLR	winnowmap-debreak	DEL	25x	SIM	precision	0.97123	0.972476	0.973428	0.984209	0.987736	0.990337	0.991434	0.992669	0.992746	0.99277	0.992591	0.992583	0.994352	0.994651	0.995067	0.995033	0.995005	0.994935	0.99488
CLR	winnowmap-delly	DEL	25x	SIM	F1	0.961329	0.961329	0.958995	0.953663	0.943615	0.930731	0.90779	0.880163	0.84513	0.808404	0.766479	0.724607	0.683076	0.642025	0.605715	0.569729	0.537215	0.499523	0.463727
CLR	winnowmap-delly	DEL	25x	SIM	recall	0.955581	0.955581	0.945615	0.933229	0.913724	0.889522	0.848662	0.800968	0.745444	0.690205	0.631549	0.576879	0.525484	0.478502	0.439066	0.402192	0.370444	0.335421	0.303958
CLR	winnowmap-delly	DEL	25x	SIM	precision	0.967147	0.967147	0.972759	0.975011	0.975528	0.975945	0.975773	0.976736	0.975592	0.975453	0.974731	0.974038	0.975681	0.975334	0.976258	0.976495	0.977094	0.977999	0.977564
CLR	winnowmap-nanosv	DEL	25x	SIM	F1	0.185254	0.182118	0.171943	0.162921	0.152396	0.137475	0.124634	0.113374	0.102723	0.0924495	0.0865071	0.0779008	0.0673354	0.0582712	0.0466991	0.0338604	0.02391	0.0208509	0.0163796
CLR	winnowmap-nanosv	DEL	25x	SIM	recall	0.106777	0.102363	0.0951025	0.0892654	0.0828588	0.0740319	0.0666287	0.0602221	0.0542426	0.0485478	0.0452733	0.0405752	0.0348804	0.0300399	0.023918	0.0172267	0.0121014	0.0105353	0.0082574
CLR	winnowmap-nanosv	DEL	25x	SIM	precision	0.698975	0.824541	0.895442	0.931649	0.947883	0.961183	0.962963	0.965753	0.967005	0.966006	0.969512	0.972696	0.968379	0.96789	0.982456	0.98374	0.988372	1	1
CLR	winnowmap-nanovar	DEL	25x	SIM	F1	0.928019	0.92761	0.927131	0.927258	0.926127	0.921902	0.911059	0.894259	0.870229	0.837632	0.800972	0.760451	0.720438	0.682083	0.647467	0.617135	0.585482	0.554843	0.520877
CLR	winnowmap-nanovar	DEL	25x	SIM	recall	0.888383	0.887528	0.886674	0.886532	0.884396	0.876424	0.856777	0.827164	0.787158	0.735194	0.680666	0.624146	0.571612	0.524915	0.484909	0.451737	0.418565	0.387813	0.355211
CLR	winnowmap-nanovar	DEL	25x	SIM	precision	0.971357	0.971482	0.971455	0.971906	0.971992	0.972358	0.972685	0.973199	0.972902	0.973238	0.972934	0.972925	0.974042	0.973594	0.973978	0.973612	0.973832	0.974597	0.976135
CLR	winnowmap-pbsv	DEL	25x	SIM	F1	0.953975	0.953893	0.953062	0.951747	0.947552	0.937394	0.920206	0.898513	0.868481	0.833023	0.792107	0.753323	0.712102	0.67335	0.637908	0.60561	0.57776	0.543892	0.511155
CLR	winnowmap-pbsv	DEL	25x	SIM	recall	0.941344	0.941059	0.939493	0.936503	0.928531	0.909169	0.877563	0.838838	0.788297	0.731919	0.671555	0.61717	0.563781	0.516372	0.475797	0.441059	0.412016	0.378417	0.34738
CLR	winnowmap-pbsv	DEL	25x	SIM	precision	0.966949	0.967081	0.967028	0.967495	0.967369	0.967429	0.967205	0.967329	0.966824	0.966535	0.965411	0.966555	0.966325	0.967458	0.967574	0.966012	0.9666	0.966545	0.967103
CLR	winnowmap-picky	DEL	25x	SIM	F1	0.1176	0.0740741	0.0501385	0.0337989	0.0219348	0.0149612	0.0101868	0.00510711	0.00340861	0.00170576	0.00142187	0.00142187	0.000853485	0.000853728	0.000569233	0.000569233	0.000569233	0.000569233	0.000569233
CLR	winnowmap-picky	DEL	25x	SIM	recall	0.0627847	0.038582	0.0257688	0.0172267	0.0111048	0.00754556	0.00512529	0.00256264	0.00170843	0.000854214	0.000711845	0.000711845	0.000427107	0.000427107	0.000284738	0.000284738	0.000284738	0.000284738	0.000284738
CLR	winnowmap-picky	DEL	25x	SIM	precision	0.926471	0.924915	0.923469	0.889706	0.886364	0.868852	0.818182	0.72	0.705882	0.545455	0.555556	0.555556	0.5	0.75	0.666667	0.666667	0.666667	0.666667	0.666667
CLR	winnowmap-sniffles	DEL	25x	SIM	F1	0.950713	0.953067	0.951588	0.950512	0.94654	0.937727	0.924996	0.90551	0.880364	0.849096	0.813712	0.773682	0.733167	0.697111	0.65949	0.629962	0.601244	0.566569	0.534756
CLR	winnowmap-sniffles	DEL	25x	SIM	recall	0.93508	0.932375	0.927677	0.92426	0.916287	0.899345	0.876139	0.841116	0.798833	0.749003	0.696185	0.639522	0.585991	0.541145	0.497153	0.464265	0.433514	0.398349	0.367454
CLR	winnowmap-sniffles	DEL	25x	SIM	precision	0.966878	0.974699	0.976765	0.9783	0.978859	0.979532	0.979624	0.980581	0.98043	0.980067	0.978979	0.979076	0.979068	0.979387	0.979248	0.979573	0.980676	0.980722	0.981742
CLR	winnowmap-sniffles2	DEL	25x	SIM	F1	0.967162	0.966937	0.966183	0.965106	0.961086	0.952549	0.935711	0.914998	0.886132	0.851957	0.814765	0.776202	0.734997	0.696727	0.660726	0.629597	0.601388	0.568383	0.538078
CLR	winnowmap-sniffles2	DEL	25x	SIM	recall	0.949744	0.949317	0.947751	0.945046	0.937073	0.920273	0.888952	0.852079	0.803246	0.748434	0.69291	0.638952	0.584994	0.53787	0.496156	0.461845	0.431948	0.398491	0.369163
CLR	winnowmap-sniffles2	DEL	25x	SIM	precision	0.985231	0.985225	0.985346	0.986037	0.986363	0.987172	0.987662	0.98795	0.988091	0.988715	0.988625	0.988546	0.988453	0.988746	0.988652	0.988723	0.989563	0.990796	0.991966
CLR	winnowmap-svim	DEL	25x	SIM	F1	0.966114	0.966114	0.964312	0.962576	0.957759	0.947555	0.930296	0.90821	0.87762	0.842913	0.805026	0.764557	0.721599	0.683077	0.647763	0.614085	0.583852	0.549573	0.51487
CLR	winnowmap-svim	DEL	25x	SIM	recall	0.953872	0.953872	0.950171	0.944761	0.93451	0.913155	0.880695	0.840974	0.789721	0.734909	0.679527	0.623434	0.56791	0.521498	0.48135	0.445046	0.413867	0.379983	0.347523
CLR	winnowmap-svim	DEL	25x	SIM	precision	0.978674	0.978674	0.978879	0.981076	0.982194	0.984648	0.985817	0.987132	0.987538	0.988132	0.987381	0.988264	0.989335	0.989733	0.990044	0.990181	0.990798	0.992562	0.993084
CLR	winnowmap-svision	DEL	25x	SIM	F1	0.938448	0.954655	0.959139	0.96069	0.956597	0.94794	0.932975	0.911135	0.879255	0.843523	0.804866	0.765225	0.723785	0.687774	0.651345	0.619188	0.587349	0.550999	0.514425
CLR	winnowmap-svision	DEL	25x	SIM	recall	0.964835	0.96213	0.957432	0.951595	0.939778	0.920273	0.88881	0.848092	0.792568	0.735621	0.678246	0.623434	0.569476	0.525769	0.484197	0.449317	0.416429	0.380695	0.346526
CLR	winnowmap-svision	DEL	25x	SIM	precision	0.913465	0.947295	0.960852	0.969961	0.97403	0.977321	0.981758	0.984303	0.987232	0.988521	0.989614	0.9905	0.992802	0.994078	0.994735	0.995584	0.996253	0.997017	0.99795
CLR	lra-cutesv	DUP_INS	25x	SIM	F1	0.862564	0.856924	0.853431	0.848853	0.840503	0.828359	0.808991	0.783873	0.751633	0.715505	0.678835	0.642676	0.601857	0.568053	0.533886	0.501462	0.471814	0.441417	0.409474
CLR	lra-cutesv	DUP_INS	25x	SIM	recall	0.794236	0.778819	0.770917	0.762705	0.748528	0.727766	0.697087	0.659746	0.6152	0.568252	0.522932	0.481484	0.436938	0.402231	0.368918	0.338705	0.312209	0.286179	0.259839
CLR	lra-cutesv	DUP_INS	25x	SIM	precision	0.943754	0.95244	0.955724	0.95694	0.958247	0.96122	0.963693	0.965533	0.965823	0.965767	0.967187	0.966112	0.966747	0.966493	0.965727	0.965335	0.965269	0.964743	0.965458
CLR	lra-cutesv2	DUP_INS	25x	SIM	F1	0.906308	0.901564	0.897995	0.893274	0.885289	0.873294	0.856025	0.830489	0.797591	0.762509	0.725181	0.68916	0.648928	0.613382	0.579771	0.546731	0.516573	0.485774	0.454708
CLR	lra-cutesv2	DUP_INS	25x	SIM	recall	0.848698	0.835141	0.827626	0.818949	0.804462	0.783313	0.754029	0.714518	0.667028	0.619228	0.571274	0.527735	0.481794	0.443523	0.409204	0.377053	0.348931	0.321429	0.294778
CLR	lra-cutesv2	DUP_INS	25x	SIM	precision	0.972309	0.979466	0.981442	0.982435	0.984172	0.986632	0.989931	0.991401	0.991707	0.992057	0.992597	0.992858	0.993609	0.994096	0.994165	0.994077	0.99426	0.994011	0.993992
CLR	lra-debreak	DUP_INS	25x	SIM	F1	0.897094	0.895512	0.892936	0.882789	0.869365	0.853779	0.831417	0.804915	0.77107	0.733695	0.695353	0.657133	0.616291	0.579777	0.54514	0.511952	0.481574	0.450236	0.41598
CLR	lra-debreak	DUP_INS	25x	SIM	recall	0.874264	0.85784	0.843198	0.817168	0.789588	0.761311	0.725364	0.685156	0.637202	0.587388	0.539588	0.494809	0.449876	0.411993	0.377983	0.346762	0.319414	0.292454	0.264177
CLR	lra-debreak	DUP_INS	25x	SIM	precision	0.921149	0.936644	0.94891	0.959869	0.967075	0.971816	0.973791	0.975405	0.976145	0.977062	0.977544	0.977951	0.978103	0.978113	0.977364	0.97772	0.978173	0.977726	0.977918
CLR	lra-sniffles2	DUP_INS	25x	SIM	F1	0.881637	0.880133	0.877859	0.873413	0.865757	0.852007	0.834385	0.809859	0.780117	0.744777	0.707836	0.670493	0.633527	0.599228	0.566517	0.533093	0.503731	0.471927	0.43795
CLR	lra-sniffles2	DUP_INS	25x	SIM	recall	0.830958	0.822823	0.813217	0.802061	0.786412	0.762008	0.732801	0.694918	0.651689	0.603502	0.556322	0.511311	0.469476	0.432755	0.39952	0.367214	0.339944	0.31159	0.282693
CLR	lra-sniffles2	DUP_INS	25x	SIM	precision	0.938901	0.946023	0.953666	0.9587	0.96291	0.966113	0.968664	0.970359	0.971587	0.972413	0.972772	0.973595	0.973807	0.973849	0.973386	0.972308	0.972087	0.972202	0.971512
CLR	lra-svim	DUP_INS	25x	SIM	F1	0.824655	0.819247	0.814484	0.809698	0.798786	0.781398	0.754138	0.724201	0.687379	0.646974	0.605445	0.563215	0.522651	0.4847	0.447591	0.412426	0.378958	0.347487	0.311283
CLR	lra-svim	DUP_INS	25x	SIM	recall	0.79137	0.780214	0.77022	0.754183	0.723815	0.682755	0.633638	0.586071	0.535637	0.48528	0.438488	0.394639	0.355284	0.320886	0.288968	0.260226	0.234118	0.21049	0.184459
CLR	lra-svim	DUP_INS	25x	SIM	precision	0.860863	0.862391	0.864146	0.874035	0.891082	0.913359	0.931231	0.94752	0.959079	0.97026	0.977716	0.983208	0.988149	0.990198	0.992285	0.993493	0.993752	0.995238	0.996234
CLR	lra-svision	DUP_INS	25x	SIM	F1	0.747378	0.789689	0.803616	0.80729	0.794449	0.774591	0.746277	0.713915	0.675048	0.633989	0.594839	0.551774	0.511009	0.472742	0.438848	0.404019	0.372807	0.339455	0.305827
CLR	lra-svision	DUP_INS	25x	SIM	recall	0.902464	0.854354	0.809188	0.768671	0.722963	0.676867	0.625039	0.57476	0.522079	0.471955	0.428571	0.384335	0.345212	0.311047	0.282151	0.253874	0.229625	0.204757	0.180741
CLR	lra-svision	DUP_INS	25x	SIM	precision	0.637777	0.734123	0.79812	0.849996	0.881625	0.905295	0.925866	0.941976	0.954803	0.965452	0.97189	0.97773	0.98323	0.984551	0.986992	0.988835	0.990311	0.992117	0.993189
CLR	minimap2-cutesv	DUP_INS	25x	SIM	F1	0.932843	0.934373	0.932102	0.928505	0.921576	0.908932	0.89136	0.864672	0.833961	0.796852	0.758238	0.718427	0.678016	0.642401	0.605907	0.572169	0.540288	0.507926	0.474057
CLR	minimap2-cutesv	DUP_INS	25x	SIM	recall	0.913077	0.90502	0.895491	0.885885	0.870778	0.845522	0.813604	0.76898	0.721026	0.666718	0.614115	0.563449	0.515262	0.475132	0.436241	0.401999	0.371165	0.341339	0.311435
CLR	minimap2-cutesv	DUP_INS	25x	SIM	precision	0.953483	0.965694	0.971835	0.975433	0.978668	0.982624	0.985548	0.987563	0.988844	0.990106	0.990751	0.991007	0.991059	0.991432	0.991548	0.992161	0.992542	0.992119	0.992103
CLR	minimap2-cutesv2	DUP_INS	25x	SIM	F1	0.935466	0.937478	0.934698	0.931295	0.923997	0.9117	0.893956	0.868908	0.838026	0.801532	0.762835	0.724357	0.683363	0.648759	0.610515	0.577348	0.547149	0.51594	0.482997
CLR	minimap2-cutesv2	DUP_INS	25x	SIM	recall	0.917493	0.908971	0.898745	0.889448	0.874032	0.849086	0.817013	0.774868	0.726294	0.672684	0.619848	0.570344	0.521072	0.481794	0.440812	0.406957	0.377595	0.348544	0.319104
CLR	minimap2-cutesv2	DUP_INS	25x	SIM	precision	0.954157	0.96783	0.973647	0.977273	0.980021	0.984284	0.986899	0.988926	0.990387	0.991436	0.991573	0.992317	0.992475	0.992816	0.992673	0.993193	0.993073	0.992718	0.993009
CLR	minimap2-debreak	DUP_INS	25x	SIM	F1	0.951436	0.951714	0.951532	0.948854	0.941426	0.930643	0.914178	0.888669	0.858984	0.820808	0.782277	0.741888	0.702768	0.665702	0.626782	0.592136	0.561302	0.527409	0.492848
CLR	minimap2-debreak	DUP_INS	25x	SIM	recall	0.928881	0.926867	0.921676	0.911218	0.894639	0.873722	0.844205	0.801131	0.753874	0.696777	0.642857	0.589867	0.541912	0.49907	0.456539	0.420592	0.390146	0.35815	0.327007
CLR	minimap2-debreak	DUP_INS	25x	SIM	precision	0.975114	0.97793	0.983386	0.989734	0.993376	0.995498	0.996798	0.997685	0.998154	0.998557	0.998917	0.999475	0.999428	0.999379	0.999491	1	1	1	1
CLR	minimap2-nanosv	DUP_INS	25x	SIM	F1	0.62117	0.686908	0.733276	0.747162	0.743138	0.72523	0.699207	0.66875	0.631944	0.592573	0.552447	0.510955	0.471661	0.435997	0.398844	0.365464	0.335703	0.30702	0.278357
CLR	minimap2-nanosv	DUP_INS	25x	SIM	recall	0.856058	0.837775	0.793152	0.739231	0.685854	0.632553	0.580415	0.530524	0.480322	0.433297	0.390068	0.348698	0.312674	0.281686	0.25124	0.225287	0.203052	0.182445	0.162457
CLR	minimap2-nanosv	DUP_INS	25x	SIM	precision	0.487428	0.582086	0.681806	0.755264	0.810863	0.849724	0.879136	0.904385	0.923444	0.937008	0.946429	0.955626	0.959582	0.9642	0.966905	0.967399	0.968231	0.967941	0.971283
CLR	minimap2-nanovar	DUP_INS	25x	SIM	F1	0.83078	0.83089	0.831197	0.830398	0.828274	0.824483	0.814907	0.799702	0.778653	0.746801	0.712603	0.67707	0.641462	0.607765	0.574093	0.542049	0.514119	0.486682	0.455142
CLR	minimap2-nanovar	DUP_INS	25x	SIM	recall	0.762395	0.761853	0.761233	0.759761	0.755733	0.74876	0.732646	0.707546	0.673691	0.626201	0.578866	0.53277	0.489619	0.451116	0.414936	0.382244	0.354741	0.329098	0.301054
CLR	minimap2-nanovar	DUP_INS	25x	SIM	precision	0.91264	0.913686	0.915324	0.915515	0.916221	0.917244	0.917977	0.91946	0.922359	0.924934	0.926702	0.928571	0.929822	0.931084	0.931316	0.931471	0.933537	0.933832	0.932342
CLR	minimap2-pbsv	DUP_INS	25x	SIM	F1	0.937792	0.937576	0.937307	0.935542	0.92914	0.917587	0.897663	0.868719	0.836014	0.796765	0.755662	0.711503	0.668931	0.631852	0.590998	0.558479	0.526526	0.49022	0.451524
CLR	minimap2-pbsv	DUP_INS	25x	SIM	recall	0.895181	0.894794	0.894174	0.890533	0.877673	0.855671	0.819879	0.771537	0.720793	0.663929	0.608692	0.553223	0.503486	0.462581	0.420127	0.388054	0.357918	0.325225	0.292067
CLR	minimap2-pbsv	DUP_INS	25x	SIM	precision	0.984661	0.984655	0.984812	0.985342	0.987019	0.989164	0.991753	0.993912	0.99508	0.996048	0.996196	0.99665	0.996321	0.996495	0.996143	0.995825	0.995475	0.995023	0.994461
CLR	minimap2-picky	DUP_INS	25x	SIM	F1	0.178758	0.137378	0.105445	0.0780917	0.0574277	0.0379547	0.0277315	0.0213057	0.0169388	0.0126999	0.00965813	0.00706442	0.00583986	0.00430769	0.00323251	0.0029251	0.0026178	0.00200247	0.00154083
CLR	minimap2-picky	DUP_INS	25x	SIM	recall	0.104509	0.0763093	0.056864	0.0412148	0.0299039	0.0195228	0.0141773	0.010846	0.00859932	0.00643012	0.00488069	0.00356368	0.00294391	0.0021692	0.0016269	0.00147196	0.00131701	0.00100713	0.000774713
CLR	minimap2-picky	DUP_INS	25x	SIM	precision	0.617391	0.687849	0.723866	0.74198	0.721495	0.679245	0.631034	0.598291	0.560606	0.509202	0.456522	0.4	0.358491	0.304348	0.247059	0.228916	0.2125	0.171053	0.138889
CLR	minimap2-sniffles	DUP_INS	25x	SIM	F1	0.863181	0.877217	0.883141	0.882062	0.875857	0.865758	0.851527	0.830279	0.806396	0.774535	0.736751	0.699703	0.662144	0.626797	0.590404	0.557189	0.526827	0.495352	0.464568
CLR	minimap2-sniffles	DUP_INS	25x	SIM	recall	0.865355	0.856523	0.845135	0.829718	0.811125	0.789665	0.763557	0.728231	0.691509	0.645646	0.594515	0.54749	0.502866	0.462814	0.424233	0.39061	0.361326	0.332352	0.305237
CLR	minimap2-sniffles	DUP_INS	25x	SIM	precision	0.861019	0.898935	0.924727	0.941456	0.951818	0.958079	0.962406	0.965588	0.967064	0.967719	0.96845	0.969144	0.969095	0.970751	0.970578	0.971484	0.972072	0.972128	0.97188
CLR	minimap2-sniffles2	DUP_INS	25x	SIM	F1	0.929913	0.929476	0.928719	0.926682	0.92089	0.91092	0.893889	0.868644	0.839616	0.801587	0.761086	0.721302	0.682054	0.64502	0.608219	0.57437	0.544576	0.510699	0.476723
CLR	minimap2-sniffles2	DUP_INS	25x	SIM	recall	0.89735	0.892392	0.886737	0.880772	0.868454	0.848853	0.81709	0.774868	0.729005	0.673071	0.617601	0.566625	0.519678	0.477843	0.438565	0.404168	0.375271	0.343895	0.313759
CLR	minimap2-sniffles2	DUP_INS	25x	SIM	precision	0.964928	0.969776	0.974874	0.977642	0.980066	0.982779	0.986623	0.988242	0.989797	0.990763	0.991419	0.992132	0.992014	0.992118	0.99194	0.992202	0.992216	0.991734	0.991918
CLR	minimap2-svim	DUP_INS	25x	SIM	F1	0.882838	0.88196	0.879378	0.876651	0.870516	0.85986	0.842014	0.814523	0.780648	0.741946	0.699235	0.658323	0.616527	0.577304	0.538444	0.501479	0.467307	0.433337	0.396772
CLR	minimap2-svim	DUP_INS	25x	SIM	recall	0.896653	0.889681	0.880229	0.863883	0.835683	0.798575	0.75581	0.705609	0.651921	0.596839	0.54168	0.493105	0.447087	0.406725	0.368918	0.334986	0.305082	0.276728	0.247598
CLR	minimap2-svim	DUP_INS	25x	SIM	precision	0.869441	0.874372	0.878528	0.889802	0.908379	0.931334	0.950414	0.963198	0.97272	0.980277	0.986039	0.990045	0.992775	0.994318	0.996234	0.997003	0.997973	0.998323	0.998126
CLR	minimap2-svision	DUP_INS	25x	SIM	F1	0.73087	0.801741	0.838615	0.856079	0.855897	0.847585	0.828075	0.799875	0.767681	0.72875	0.685886	0.644836	0.60362	0.564602	0.52453	0.485522	0.452855	0.416626	0.380583
CLR	minimap2-svision	DUP_INS	25x	SIM	recall	0.95158	0.934537	0.906182	0.872792	0.836303	0.794004	0.747211	0.692981	0.640765	0.583824	0.528974	0.480555	0.435389	0.395414	0.356988	0.321506	0.293384	0.263635	0.235358
CLR	minimap2-svision	DUP_INS	25x	SIM	precision	0.593267	0.70199	0.780424	0.839994	0.876431	0.908922	0.928565	0.94576	0.957292	0.969385	0.97515	0.979782	0.983721	0.986852	0.988417	0.991163	0.99214	0.992707	0.993785
CLR	ngmlr-cutesv	DUP_INS	25x	SIM	F1	0.875034	0.886176	0.891303	0.894616	0.890073	0.880691	0.864116	0.840121	0.80753	0.771843	0.732858	0.693747	0.652611	0.614277	0.576554	0.542582	0.507946	0.477215	0.440884
CLR	ngmlr-cutesv	DUP_INS	25x	SIM	recall	0.881236	0.874574	0.867756	0.859235	0.841184	0.817478	0.78308	0.740703	0.689572	0.637512	0.584986	0.535869	0.487992	0.446002	0.407112	0.373877	0.341726	0.314379	0.283545
CLR	ngmlr-cutesv	DUP_INS	25x	SIM	precision	0.868918	0.898091	0.916162	0.933036	0.944996	0.9545	0.96386	0.970364	0.974171	0.977897	0.980777	0.983506	0.984834	0.986463	0.987596	0.988732	0.989013	0.989998	0.990528
CLR	ngmlr-cutesv2	DUP_INS	25x	SIM	F1	0.880096	0.889195	0.893189	0.895573	0.891197	0.881347	0.864793	0.840615	0.807823	0.772154	0.733828	0.693755	0.653338	0.614925	0.577383	0.543769	0.509578	0.47891	0.442398
CLR	ngmlr-cutesv2	DUP_INS	25x	SIM	recall	0.883096	0.874419	0.867137	0.858073	0.840796	0.816858	0.783158	0.740781	0.689572	0.637589	0.585761	0.535714	0.488612	0.446545	0.407809	0.374884	0.343121	0.315773	0.284707
CLR	ngmlr-cutesv2	DUP_INS	25x	SIM	precision	0.877116	0.90448	0.920856	0.936501	0.948026	0.956893	0.965428	0.97155	0.975025	0.978713	0.982076	0.984061	0.985623	0.987155	0.988359	0.989571	0.989721	0.990763	0.991635
CLR	ngmlr-debreak	DUP_INS	25x	SIM	F1	0.949105	0.947448	0.945354	0.940223	0.93217	0.920022	0.90168	0.875201	0.844327	0.806809	0.76761	0.727989	0.68696	0.650755	0.614749	0.580677	0.548153	0.515951	0.478609
CLR	ngmlr-debreak	DUP_INS	25x	SIM	recall	0.922451	0.917648	0.91269	0.898667	0.881546	0.857763	0.825225	0.780989	0.732801	0.677487	0.623877	0.572978	0.523629	0.482646	0.443988	0.409281	0.377673	0.347691	0.314611
CLR	ngmlr-debreak	DUP_INS	25x	SIM	precision	0.977345	0.979249	0.980443	0.985808	0.988962	0.992026	0.993749	0.995261	0.995894	0.997149	0.997399	0.997976	0.998375	0.998557	0.998954	0.999054	0.99918	0.999777	0.999754
CLR	ngmlr-nanosv	DUP_INS	25x	SIM	F1	0.664724	0.727889	0.760774	0.764286	0.751507	0.727833	0.694313	0.657827	0.620495	0.576112	0.533716	0.496387	0.456076	0.419121	0.383876	0.350812	0.323312	0.292841	0.263946
CLR	ngmlr-nanosv	DUP_INS	25x	SIM	recall	0.839402	0.823133	0.776805	0.722188	0.666563	0.612721	0.557096	0.505423	0.458785	0.409746	0.367601	0.332584	0.297025	0.266269	0.238302	0.213279	0.193291	0.171909	0.152309
CLR	ngmlr-nanosv	DUP_INS	25x	SIM	precision	0.550223	0.652401	0.745391	0.811597	0.861261	0.896204	0.921214	0.941822	0.958252	0.969925	0.973733	0.978127	0.981818	0.983968	0.98653	0.987801	0.987728	0.987539	0.988436
CLR	ngmlr-nanovar	DUP_INS	25x	SIM	F1	0.845437	0.84751	0.847466	0.846591	0.843998	0.838436	0.828133	0.81063	0.784377	0.750284	0.714111	0.675977	0.63681	0.601191	0.566125	0.528723	0.49841	0.468894	0.433096
CLR	ngmlr-nanovar	DUP_INS	25x	SIM	recall	0.772932	0.77115	0.7696	0.767199	0.761776	0.751007	0.732027	0.703052	0.661993	0.613341	0.564766	0.517509	0.472575	0.434149	0.398125	0.361869	0.333824	0.307716	0.27758
CLR	ngmlr-nanovar	DUP_INS	25x	SIM	precision	0.932953	0.940654	0.942863	0.944312	0.946118	0.948904	0.953289	0.957077	0.962275	0.965959	0.970835	0.974329	0.976	0.977158	0.979417	0.981096	0.983117	0.984631	0.984882
CLR	ngmlr-pbsv	DUP_INS	25x	SIM	F1	0.891828	0.891194	0.890379	0.887566	0.878484	0.8621	0.838267	0.807435	0.768446	0.72767	0.684608	0.643366	0.598773	0.556838	0.519021	0.481503	0.447691	0.410335	0.367043
CLR	ngmlr-pbsv	DUP_INS	25x	SIM	recall	0.846297	0.845212	0.843508	0.837543	0.819104	0.787264	0.743647	0.693214	0.635807	0.580958	0.527192	0.47916	0.431128	0.388596	0.352495	0.31864	0.289588	0.258987	0.225364
CLR	ngmlr-pbsv	DUP_INS	25x	SIM	precision	0.942537	0.942467	0.942766	0.943945	0.947147	0.952658	0.960476	0.966724	0.971013	0.973517	0.976047	0.978794	0.979754	0.981989	0.983784	0.984914	0.98602	0.987301	0.988447
CLR	ngmlr-picky	DUP_INS	25x	SIM	F1	0.388477	0.322686	0.261941	0.207343	0.159882	0.117494	0.0898546	0.0635063	0.0474148	0.0351755	0.0251563	0.0168479	0.0127467	0.00954213	0.00539915	0.00339768	0.00231821	0.001392	0.000464288
CLR	ngmlr-picky	DUP_INS	25x	SIM	recall	0.258057	0.199954	0.154865	0.117911	0.0880849	0.0630617	0.0474125	0.0330028	0.0244035	0.0179733	0.0127828	0.00852185	0.00643012	0.00480322	0.0027115	0.00170437	0.00116207	0.000697242	0.000232414
CLR	ngmlr-picky	DUP_INS	25x	SIM	precision	0.785428	0.835545	0.848832	0.858432	0.864639	0.85865	0.857143	0.838583	0.831135	0.819788	0.785714	0.733333	0.721739	0.712644	0.614035	0.52381	0.454545	0.391304	0.2
CLR	ngmlr-sniffles	DUP_INS	25x	SIM	F1	0.889918	0.891835	0.889511	0.885587	0.876814	0.865897	0.847607	0.824501	0.795223	0.763543	0.724916	0.687973	0.647319	0.611577	0.573454	0.539722	0.505823	0.473507	0.4367
CLR	ngmlr-sniffles	DUP_INS	25x	SIM	recall	0.841416	0.833901	0.825147	0.814921	0.798187	0.778355	0.747598	0.711729	0.668035	0.624032	0.573985	0.528664	0.482104	0.443214	0.404168	0.37132	0.339867	0.311202	0.280059
CLR	ngmlr-sniffles	DUP_INS	25x	SIM	precision	0.944353	0.958419	0.964764	0.969672	0.972623	0.975626	0.978503	0.979738	0.98223	0.983396	0.983539	0.984704	0.984808	0.986209	0.98676	0.987637	0.988508	0.989653	0.990954
CLR	ngmlr-sniffles2	DUP_INS	25x	SIM	F1	0.905037	0.903715	0.902369	0.900851	0.894337	0.884703	0.866845	0.843126	0.810638	0.773365	0.73507	0.696746	0.654574	0.616249	0.579933	0.547365	0.513826	0.483928	0.444685
CLR	ngmlr-sniffles2	DUP_INS	25x	SIM	recall	0.856833	0.853657	0.849938	0.84467	0.829486	0.809653	0.777192	0.737605	0.687171	0.634335	0.583592	0.536566	0.487837	0.446312	0.409049	0.377363	0.346219	0.319569	0.286179
CLR	ngmlr-sniffles2	DUP_INS	25x	SIM	precision	0.958987	0.96001	0.961694	0.965038	0.970188	0.975089	0.979879	0.983879	0.988191	0.990444	0.992752	0.99326	0.994473	0.995163	0.996038	0.996115	0.995988	0.996377	0.996762
CLR	ngmlr-svim	DUP_INS	25x	SIM	F1	0.860573	0.877232	0.882402	0.88288	0.874823	0.859835	0.837344	0.807483	0.771396	0.729953	0.688391	0.646851	0.606578	0.566059	0.529976	0.493514	0.456686	0.424648	0.386851
CLR	ngmlr-svim	DUP_INS	25x	SIM	recall	0.869073	0.864115	0.854819	0.839789	0.814301	0.781066	0.738612	0.690502	0.636814	0.581112	0.529439	0.481329	0.437945	0.396653	0.361946	0.328633	0.296715	0.270143	0.240239
CLR	ngmlr-svim	DUP_INS	25x	SIM	precision	0.852237	0.890752	0.911825	0.930632	0.945064	0.956274	0.966545	0.972186	0.978106	0.981293	0.983734	0.985877	0.98639	0.988036	0.989202	0.990427	0.990944	0.992034	0.992638
CLR	ngmlr-svision	DUP_INS	25x	SIM	F1	0.859323	0.889555	0.898535	0.898251	0.889318	0.875744	0.853422	0.823645	0.788398	0.745981	0.704628	0.662476	0.624297	0.584668	0.547536	0.510256	0.476067	0.442784	0.40521
CLR	ngmlr-svision	DUP_INS	25x	SIM	recall	0.924698	0.908816	0.890843	0.867214	0.837543	0.803998	0.761621	0.712426	0.659126	0.600403	0.547877	0.498063	0.455841	0.414472	0.377905	0.343043	0.312829	0.28463	0.254261
CLR	ngmlr-svision	DUP_INS	25x	SIM	precision	0.802582	0.871092	0.906361	0.931591	0.947918	0.961549	0.970388	0.976014	0.980749	0.984752	0.98702	0.988925	0.990239	0.992027	0.993483	0.995504	0.995562	0.996474	0.997265
CLR	pbmm2-cutesv	DUP_INS	25x	SIM	F1	0.943179	0.945065	0.944847	0.942062	0.935306	0.923489	0.904527	0.877615	0.847118	0.807714	0.766833	0.728051	0.686878	0.645645	0.610514	0.576857	0.545106	0.514263	0.476168
CLR	pbmm2-cutesv	DUP_INS	25x	SIM	recall	0.92524	0.920282	0.915091	0.906337	0.89154	0.867292	0.831965	0.786644	0.737914	0.679811	0.623334	0.573365	0.523939	0.477456	0.43996	0.405717	0.374961	0.346374	0.312674
CLR	pbmm2-cutesv	DUP_INS	25x	SIM	precision	0.961827	0.971221	0.976602	0.980719	0.98359	0.987475	0.990957	0.992377	0.994259	0.994898	0.996162	0.997036	0.996904	0.996765	0.997015	0.997714	0.997938	0.997991	0.998022
CLR	pbmm2-cutesv2	DUP_INS	25x	SIM	F1	0.946044	0.947301	0.946408	0.943427	0.9364	0.924429	0.905341	0.879112	0.848129	0.808792	0.768184	0.729639	0.688609	0.647342	0.612337	0.578736	0.547693	0.516907	0.480202
CLR	pbmm2-cutesv2	DUP_INS	25x	SIM	recall	0.926402	0.921212	0.915944	0.907577	0.892547	0.868066	0.833204	0.788736	0.739386	0.681283	0.625116	0.57538	0.525953	0.479238	0.441819	0.407577	0.37744	0.348776	0.316161
CLR	pbmm2-cutesv2	DUP_INS	25x	SIM	precision	0.966537	0.974912	0.978968	0.982225	0.984785	0.988618	0.991153	0.992881	0.994374	0.995021	0.996173	0.996913	0.996916	0.997099	0.997202	0.997724	0.997747	0.998005	0.998044
CLR	pbmm2-debreak	DUP_INS	25x	SIM	F1	0.963384	0.963356	0.96339	0.960144	0.950453	0.937549	0.918488	0.892695	0.860669	0.820564	0.780527	0.738816	0.697144	0.656957	0.622232	0.587173	0.554342	0.521166	0.482572
CLR	pbmm2-debreak	DUP_INS	25x	SIM	recall	0.952897	0.949101	0.944918	0.932213	0.910985	0.885652	0.851565	0.807561	0.756353	0.696157	0.640301	0.585993	0.535172	0.489231	0.451658	0.415634	0.383483	0.352417	0.31802
CLR	pbmm2-debreak	DUP_INS	25x	SIM	precision	0.974103	0.978046	0.982599	0.9898	0.993494	0.995906	0.996826	0.997894	0.998364	0.999111	0.999395	0.999471	0.999711	0.999683	0.999829	0.999814	0.999798	1	1
CLR	pbmm2-nanosv	DUP_INS	25x	SIM	F1	0.662316	0.736907	0.779072	0.790768	0.779468	0.757003	0.724379	0.691382	0.651434	0.604162	0.561105	0.519617	0.479512	0.438424	0.401038	0.366829	0.33518	0.303591	0.271359
CLR	pbmm2-nanosv	DUP_INS	25x	SIM	recall	0.892315	0.875349	0.826542	0.771072	0.712349	0.656337	0.597691	0.545398	0.492563	0.438565	0.393399	0.352959	0.316393	0.281453	0.251317	0.224977	0.20158	0.179114	0.157112
CLR	pbmm2-nanosv	DUP_INS	25x	SIM	precision	0.526585	0.636277	0.736759	0.811496	0.860552	0.894142	0.919218	0.944079	0.961585	0.970679	0.978043	0.984443	0.989821	0.991269	0.992049	0.992821	0.993888	0.995265	0.994605
CLR	pbmm2-pbsv	DUP_INS	25x	SIM	F1	0.948592	0.948507	0.948325	0.945783	0.93752	0.924409	0.902464	0.872672	0.834677	0.792773	0.749794	0.706512	0.662457	0.622087	0.586201	0.550595	0.516818	0.479642	0.436456
CLR	pbmm2-pbsv	DUP_INS	25x	SIM	recall	0.910598	0.910443	0.909901	0.904788	0.889293	0.864503	0.825767	0.776805	0.717927	0.657809	0.60048	0.546715	0.495739	0.45189	0.415014	0.380229	0.348776	0.315773	0.279362
CLR	pbmm2-pbsv	DUP_INS	25x	SIM	precision	0.989894	0.989892	0.990137	0.990669	0.991278	0.993235	0.994867	0.995532	0.996773	0.997416	0.99794	0.998302	0.998128	0.997947	0.997765	0.997561	0.997342	0.997065	0.997235
CLR	pbmm2-picky	DUP_INS	25x	SIM	F1	0.198993	0.16821	0.142156	0.116948	0.095679	0.0762769	0.060147	0.04564	0.0368964	0.0262615	0.0188535	0.0127653	0.00817082	0.00524975	0.00386309	0.00340031	0.00185615	0.00123781	0.000928505
CLR	pbmm2-picky	DUP_INS	25x	SIM	recall	0.114813	0.0935854	0.0773939	0.0625194	0.0504338	0.0397428	0.031066	0.0233963	0.0188255	0.0133251	0.00952897	0.00643012	0.00410598	0.00263402	0.00193678	0.00170437	0.000929656	0.000619771	0.000464828
CLR	pbmm2-picky	DUP_INS	25x	SIM	precision	0.745848	0.830241	0.870968	0.903695	0.93	0.944751	0.941315	0.92638	0.920455	0.900524	0.878571	0.864583	0.815385	0.755556	0.714286	0.6875	0.545455	0.444444	0.375
CLR	pbmm2-sniffles	DUP_INS	25x	SIM	F1	0.900261	0.914683	0.913733	0.907024	0.896127	0.881932	0.863363	0.837866	0.80974	0.774586	0.736545	0.698339	0.659047	0.619694	0.585177	0.551404	0.518963	0.489465	0.455007
CLR	pbmm2-sniffles	DUP_INS	25x	SIM	recall	0.882476	0.870855	0.859544	0.843818	0.822746	0.797722	0.766579	0.726836	0.685311	0.636117	0.586303	0.5392	0.493647	0.450728	0.415014	0.381856	0.35141	0.324837	0.295166
CLR	pbmm2-sniffles	DUP_INS	25x	SIM	precision	0.918777	0.963157	0.975213	0.980466	0.98388	0.986019	0.988117	0.988932	0.989375	0.990112	0.990317	0.990747	0.991134	0.99131	0.991853	0.991751	0.991909	0.992426	0.992446
CLR	pbmm2-sniffles2	DUP_INS	25x	SIM	F1	0.942544	0.942343	0.941684	0.939085	0.931573	0.919297	0.901287	0.875822	0.84408	0.8043	0.764462	0.724012	0.684384	0.643718	0.609107	0.573808	0.543211	0.510771	0.473728
CLR	pbmm2-sniffles2	DUP_INS	25x	SIM	recall	0.907422	0.90595	0.903858	0.898125	0.882786	0.859544	0.827239	0.784087	0.733731	0.675318	0.620933	0.569259	0.521692	0.475906	0.438875	0.403083	0.373489	0.343508	0.310815
CLR	pbmm2-sniffles2	DUP_INS	25x	SIM	precision	0.980496	0.981782	0.982815	0.983959	0.986068	0.987979	0.989895	0.991866	0.993496	0.994183	0.994294	0.994317	0.994536	0.994335	0.995082	0.995408	0.995663	0.99551	0.995533
CLR	pbmm2-svim	DUP_INS	25x	SIM	F1	0.928468	0.930234	0.928563	0.925706	0.917185	0.905251	0.884938	0.857068	0.822847	0.781153	0.740434	0.698515	0.656442	0.615517	0.5793	0.543722	0.511928	0.477925	0.438558
CLR	pbmm2-svim	DUP_INS	25x	SIM	recall	0.922606	0.917803	0.909823	0.898203	0.873877	0.84343	0.804075	0.756508	0.70313	0.643477	0.58917	0.537496	0.489077	0.444995	0.408042	0.373567	0.344128	0.314069	0.280911
CLR	pbmm2-svim	DUP_INS	25x	SIM	precision	0.934406	0.943007	0.948091	0.954946	0.96501	0.976851	0.983885	0.98846	0.991696	0.993778	0.996201	0.997269	0.997945	0.997915	0.998294	0.99855	0.9991	0.999261	0.999449
CLR	pbmm2-svision	DUP_INS	25x	SIM	F1	0.845504	0.896367	0.916346	0.923204	0.917147	0.905217	0.882328	0.852927	0.817443	0.7764	0.734203	0.691089	0.648937	0.607862	0.569832	0.533568	0.499448	0.464812	0.426108
CLR	pbmm2-svision	DUP_INS	25x	SIM	recall	0.953517	0.94515	0.930508	0.909436	0.881159	0.847536	0.803378	0.752324	0.697087	0.637667	0.581965	0.529052	0.481097	0.437248	0.3989	0.364193	0.333049	0.302913	0.27084
CLR	pbmm2-svision	DUP_INS	25x	SIM	precision	0.759472	0.852372	0.902608	0.937395	0.9562	0.971322	0.978487	0.984589	0.988031	0.992285	0.994308	0.996207	0.99663	0.996821	0.997095	0.997454	0.998143	0.998468	0.998572
CLR	winnowmap-cutesv	DUP_INS	25x	SIM	F1	0.928521	0.932757	0.934874	0.934152	0.928554	0.918131	0.901213	0.874531	0.840906	0.803387	0.763818	0.723488	0.682696	0.642449	0.607062	0.572138	0.541013	0.509424	0.471896
CLR	winnowmap-cutesv	DUP_INS	25x	SIM	recall	0.912767	0.910753	0.908584	0.901766	0.887047	0.864038	0.8315	0.785404	0.731949	0.67617	0.621475	0.569492	0.52022	0.474744	0.436861	0.401534	0.371475	0.342346	0.309266
CLR	winnowmap-cutesv	DUP_INS	25x	SIM	precision	0.944828	0.95585	0.962732	0.96895	0.974136	0.97945	0.983686	0.986475	0.987974	0.989569	0.990737	0.991636	0.992756	0.993354	0.994533	0.994818	0.995226	0.995046	0.995263
CLR	winnowmap-cutesv2	DUP_INS	25x	SIM	F1	0.932729	0.936169	0.93798	0.937021	0.931352	0.92072	0.903731	0.877323	0.844888	0.807535	0.768538	0.7282	0.688493	0.649601	0.613679	0.578913	0.548128	0.517567	0.480432
CLR	winnowmap-cutesv2	DUP_INS	25x	SIM	recall	0.916796	0.914084	0.912148	0.905407	0.890765	0.868221	0.835993	0.790053	0.737837	0.682445	0.627905	0.575457	0.527037	0.482646	0.443833	0.408351	0.378293	0.349783	0.316703
CLR	winnowmap-cutesv2	DUP_INS	25x	SIM	precision	0.949226	0.959346	0.965319	0.970923	0.975813	0.979976	0.983414	0.986267	0.988274	0.988775	0.990347	0.991325	0.992559	0.993145	0.9941	0.994153	0.994704	0.994712	0.994647
CLR	winnowmap-debreak	DUP_INS	25x	SIM	F1	0.949369	0.949874	0.95003	0.946654	0.938241	0.924768	0.906681	0.880931	0.847248	0.807949	0.768644	0.726699	0.686899	0.646578	0.610376	0.574504	0.543793	0.512188	0.473392
CLR	winnowmap-debreak	DUP_INS	25x	SIM	recall	0.923148	0.921212	0.918345	0.907344	0.888596	0.863728	0.83212	0.788968	0.736288	0.678726	0.624806	0.571119	0.523396	0.477921	0.43934	0.403083	0.373489	0.344283	0.310118
CLR	winnowmap-debreak	DUP_INS	25x	SIM	precision	0.977122	0.980378	0.983979	0.989523	0.993762	0.995091	0.99592	0.99716	0.997586	0.99795	0.998514	0.998781	0.998965	0.99919	0.999471	0.999616	0.999585	0.999775	0.99975
CLR	winnowmap-nanosv	DUP_INS	25x	SIM	F1	0.642319	0.714491	0.75811	0.768453	0.760213	0.74077	0.7137	0.681986	0.641891	0.600508	0.559359	0.513162	0.474106	0.438937	0.404006	0.368438	0.33434	0.304379	0.273963
CLR	winnowmap-nanosv	DUP_INS	25x	SIM	recall	0.884258	0.864967	0.816548	0.759761	0.701348	0.647428	0.593663	0.542609	0.489077	0.439495	0.394949	0.349628	0.313836	0.283313	0.254726	0.226991	0.20158	0.180121	0.159204
CLR	winnowmap-nanosv	DUP_INS	25x	SIM	precision	0.50433	0.608613	0.707478	0.777346	0.829865	0.865562	0.894583	0.917715	0.9336	0.947711	0.958271	0.96411	0.968907	0.973901	0.975957	0.977644	0.9793	0.981427	0.981375
CLR	winnowmap-nanovar	DUP_INS	25x	SIM	F1	0.848626	0.849066	0.849094	0.848215	0.84634	0.841544	0.833185	0.81742	0.794256	0.761669	0.727445	0.689551	0.652255	0.616921	0.583734	0.549005	0.518851	0.491264	0.456989
CLR	winnowmap-nanovar	DUP_INS	25x	SIM	recall	0.792842	0.792299	0.791602	0.789665	0.785559	0.776185	0.760536	0.732879	0.694143	0.644097	0.59591	0.54625	0.500232	0.45956	0.423148	0.387744	0.358227	0.332197	0.301673
CLR	winnowmap-nanovar	DUP_INS	25x	SIM	precision	0.912853	0.914595	0.915591	0.916142	0.917315	0.918921	0.921179	0.924009	0.928113	0.931749	0.933495	0.934774	0.937019	0.938162	0.940751	0.939906	0.940602	0.942625	0.941945
CLR	winnowmap-pbsv	DUP_INS	25x	SIM	F1	0.943175	0.943085	0.942617	0.940088	0.932627	0.920239	0.900635	0.871375	0.837923	0.798187	0.757419	0.712527	0.669813	0.631073	0.595002	0.558411	0.525189	0.489446	0.448212
CLR	winnowmap-pbsv	DUP_INS	25x	SIM	recall	0.907809	0.907577	0.906725	0.901379	0.886892	0.863883	0.828943	0.779904	0.727146	0.668578	0.612953	0.556089	0.505733	0.462891	0.425163	0.388829	0.357375	0.325147	0.28982
CLR	winnowmap-pbsv	DUP_INS	25x	SIM	precision	0.981407	0.981485	0.981468	0.982271	0.983336	0.984462	0.985903	0.987154	0.98852	0.990133	0.990982	0.991436	0.991495	0.991208	0.990793	0.990331	0.990127	0.989392	0.988375
CLR	winnowmap-picky	DUP_INS	25x	SIM	F1	0.22134	0.198169	0.174653	0.148419	0.122332	0.0980934	0.0768437	0.0603127	0.0490623	0.0373168	0.0267498	0.0174205	0.0119559	0.00860083	0.00615195	0.00461858	0.00354282	0.00246647	0.00185057
CLR	winnowmap-picky	DUP_INS	25x	SIM	recall	0.133948	0.11489	0.0985435	0.0818097	0.0661605	0.0522157	0.0403626	0.0313759	0.0253331	0.0191354	0.013635	0.00883173	0.00604276	0.0043384	0.00309885	0.00232414	0.00178184	0.00123954	0.000929656
CLR	winnowmap-picky	DUP_INS	25x	SIM	precision	0.636832	0.720253	0.767189	0.79879	0.810247	0.808153	0.79908	0.775862	0.774882	0.748485	0.701195	0.633333	0.557143	0.491228	0.416667	0.361446	0.302632	0.242424	0.196721
CLR	winnowmap-sniffles	DUP_INS	25x	SIM	F1	0.881831	0.88624	0.886158	0.88168	0.873676	0.863291	0.846798	0.826037	0.801329	0.768445	0.733819	0.692623	0.654141	0.617477	0.582654	0.54914	0.518725	0.487969	0.452965
CLR	winnowmap-sniffles	DUP_INS	25x	SIM	recall	0.843198	0.835296	0.826774	0.814844	0.798884	0.780059	0.751937	0.719166	0.68198	0.63542	0.588937	0.537496	0.492253	0.45189	0.415324	0.382011	0.353037	0.325225	0.294701
CLR	winnowmap-sniffles	DUP_INS	25x	SIM	precision	0.924174	0.943803	0.954733	0.96046	0.963918	0.966408	0.96905	0.970213	0.971312	0.971916	0.973243	0.973618	0.974689	0.974603	0.975792	0.976242	0.977477	0.976733	0.978395
CLR	winnowmap-sniffles2	DUP_INS	25x	SIM	F1	0.937917	0.937682	0.937202	0.934633	0.927925	0.916508	0.899134	0.874319	0.84204	0.803078	0.76382	0.723494	0.683333	0.644972	0.6099	0.574324	0.542638	0.509363	0.473616
CLR	winnowmap-sniffles2	DUP_INS	25x	SIM	recall	0.899442	0.898745	0.897196	0.891695	0.878215	0.856368	0.824915	0.78308	0.732414	0.675008	0.620855	0.569104	0.520917	0.477533	0.440037	0.403936	0.373179	0.342423	0.310815
CLR	winnowmap-sniffles2	DUP_INS	25x	SIM	precision	0.97983	0.980145	0.980942	0.981914	0.983601	0.985732	0.98803	0.989622	0.990259	0.991127	0.992323	0.992837	0.992912	0.993232	0.993354	0.993332	0.994016	0.993928	0.994546
CLR	winnowmap-svim	DUP_INS	25x	SIM	F1	0.885151	0.887532	0.886959	0.884486	0.878021	0.866959	0.848244	0.818642	0.782063	0.740444	0.6977	0.653898	0.610264	0.569706	0.533999	0.494495	0.458748	0.42562	0.387488
CLR	winnowmap-svim	DUP_INS	25x	SIM	recall	0.892935	0.889836	0.882321	0.866362	0.838705	0.803455	0.760614	0.70832	0.651921	0.593508	0.539355	0.487992	0.440347	0.399055	0.364735	0.328788	0.297877	0.27053	0.240394
CLR	winnowmap-svim	DUP_INS	25x	SIM	precision	0.877503	0.885241	0.891646	0.903385	0.921205	0.941363	0.958695	0.969668	0.977125	0.984072	0.987658	0.99072	0.993706	0.995362	0.996402	0.996946	0.997406	0.997429	0.998391
CLR	winnowmap-svision	DUP_INS	25x	SIM	F1	0.773788	0.832102	0.860945	0.874894	0.871727	0.859651	0.840786	0.809415	0.773391	0.733488	0.691252	0.649294	0.605393	0.562042	0.525038	0.486749	0.453033	0.416396	0.377418
CLR	winnowmap-svision	DUP_INS	25x	SIM	recall	0.943136	0.929346	0.909668	0.882553	0.846064	0.804307	0.758909	0.701968	0.645801	0.588472	0.534397	0.484506	0.436551	0.392315	0.356988	0.322281	0.293306	0.263248	0.232801
CLR	winnowmap-svision	DUP_INS	25x	SIM	precision	0.655997	0.753281	0.817176	0.867367	0.898996	0.923173	0.942467	0.955701	0.963811	0.973347	0.97844	0.983952	0.987211	0.99061	0.992034	0.994026	0.994745	0.995605	0.996353
CLR	lra-cutesv	DUP	25x	SIM	F1	0.264999	0.16491	0.107811	0.0699901	0.0415828	0.0283592	0.0183299	0.0122574	0.00818833	0.00410256	0.00205339	0.00136939	0.000684932	0.000684932	0	0	0	0	0
CLR	lra-cutesv	DUP	25x	SIM	recall	0.159644	0.0911271	0.0572114	0.0363138	0.0212402	0.0143885	0.00924974	0.0061665	0.004111	0.0020555	0.00102775	0.000685166	0.000342583	0.000342583	0	0	0	0	0
CLR	lra-cutesv	DUP	25x	SIM	precision	0.779264	0.86645	0.932961	0.963636	0.984127	0.976744	1	1	1	1	1	1	1	1	0	0	0	0	0
CLR	lra-cutesv2	DUP	25x	SIM	F1	0.250437	0.164324	0.117117	0.08265	0.053982	0.0356542	0.0270362	0.0169837	0.0109029	0.00682827	0.00478469	0.00273691	0.00136939	0	0	0	0	0	0
CLR	lra-cutesv2	DUP	25x	SIM	recall	0.147311	0.0900993	0.0623501	0.0431655	0.0277492	0.0181569	0.0137033	0.00856458	0.00548133	0.00342583	0.00239808	0.00137033	0.000685166	0	0	0	0	0	0
CLR	lra-cutesv2	DUP	25x	SIM	precision	0.834951	0.932624	0.962963	0.969231	0.987805	0.981481	1	1	1	1	1	1	1	0	0	0	0	0	0
CLR	lra-debreak	DUP	25x	SIM	F1	0.0745383	0.0533511	0.0455306	0.0330189	0.0277027	0.0223577	0.017657	0.0122574	0.00954654	0.00818833	0.00546635	0.00478469	0.00341997	0.00273691	0.000684932	0	0	0	0
CLR	lra-debreak	DUP	25x	SIM	recall	0.0387119	0.0274066	0.0232956	0.0167866	0.0140459	0.0113052	0.00890716	0.0061665	0.00479616	0.004111	0.00274067	0.00239808	0.00171291	0.00137033	0.000342583	0	0	0	0
CLR	lra-debreak	DUP	25x	SIM	precision	1	1	1	1	1	1	1	1	1	1	1	1	1	1	1	0	0	0	0
CLR	lra-sniffles2	DUP	25x	SIM	F1	0	0	0	0	0	0	0	0	0	0	0	0	0	0	0	0	0	0	0
CLR	lra-sniffles2	DUP	25x	SIM	recall	0	0	0	0	0	0	0	0	0	0	0	0	0	0	0	0	0	0	0
CLR	lra-sniffles2	DUP	25x	SIM	precision	0	0	0	0	0	0	0	0	0	0	0	0	0	0	0	0	0	0	0
CLR	lra-svim	DUP	25x	SIM	F1	0.181763	0.0991254	0.0474599	0.03367	0.0250338	0.0136101	0.0109029	0.00614754	0.00341997	0.000684932	0	0	0	0	0	0	0	0	0
CLR	lra-svim	DUP	25x	SIM	recall	0.101747	0.0524152	0.0243234	0.0171292	0.0126756	0.00685166	0.00548133	0.00308325	0.00171291	0.000342583	0	0	0	0	0	0	0	0	0
CLR	lra-svim	DUP	25x	SIM	precision	0.851003	0.910714	0.972603	0.980392	1	1	1	1	1	1	0	0	0	0	0	0	0	0	0
CLR	lra-svision	DUP	25x	SIM	F1	0.297389	0.208156	0.149763	0.103795	0.0725833	0.0526842	0.0383065	0.0216876	0.012934	0.00682827	0.00410256	0.00341997	0.00205339	0.00136939	0.00136939	0.00136939	0.000684932	0.000684932	0.000684932
CLR	lra-svision	DUP	25x	SIM	recall	0.179514	0.117163	0.0811922	0.0548133	0.0376841	0.0270641	0.0195272	0.0109627	0.00650908	0.00342583	0.0020555	0.00171291	0.00102775	0.000685166	0.000685166	0.000685166	0.000342583	0.000342583	0.000342583
CLR	lra-svision	DUP	25x	SIM	precision	0.866116	0.93188	0.963415	0.97561	0.982143	0.9875	1	1	1	1	1	1	1	1	1	1	1	1	1
CLR	minimap2-cutesv	DUP	25x	SIM	F1	0.600551	0.570811	0.526658	0.484895	0.442732	0.393524	0.353041	0.310983	0.282775	0.243536	0.211268	0.189089	0.161737	0.148336	0.13056	0.114267	0.0995446	0.0827043	0.0693985
CLR	minimap2-cutesv	DUP	25x	SIM	recall	0.448099	0.407331	0.360397	0.321686	0.285372	0.245632	0.2148	0.18431	0.164782	0.138746	0.118191	0.104488	0.0880439	0.0801644	0.0698869	0.0606372	0.0524152	0.0431655	0.0359712
CLR	minimap2-cutesv	DUP	25x	SIM	precision	0.91023	0.953488	0.977695	0.984277	0.986967	0.988966	0.990521	0.994455	0.995859	0.995086	0.994236	0.993485	0.992278	0.991525	0.990291	0.988827	0.987097	0.984375	0.981308
CLR	minimap2-cutesv2	DUP	25x	SIM	F1	0.601424	0.572326	0.525176	0.484707	0.439819	0.389639	0.346916	0.307157	0.278302	0.242096	0.215225	0.19145	0.164151	0.147843	0.129446	0.11495	0.0958904	0.0814985	0.0668874
CLR	minimap2-cutesv2	DUP	25x	SIM	recall	0.448441	0.405961	0.357314	0.320315	0.282288	0.242206	0.210003	0.181569	0.161699	0.137718	0.120589	0.105858	0.0894142	0.0798219	0.0692018	0.0609798	0.0503597	0.0424803	0.0346009
CLR	minimap2-cutesv2	DUP	25x	SIM	precision	0.912831	0.969722	0.990503	0.99574	0.995169	0.995775	0.996748	0.996241	0.997886	1	1	1	1	1	1	1	1	1	1
CLR	minimap2-debreak	DUP	25x	SIM	F1	0.519513	0.51739	0.511723	0.504994	0.487956	0.474124	0.4531	0.421736	0.396594	0.368362	0.338645	0.310275	0.287474	0.2625	0.237319	0.218493	0.205349	0.180175	0.157197
CLR	minimap2-debreak	DUP	25x	SIM	recall	0.351148	0.349092	0.343953	0.337787	0.322713	0.310723	0.292909	0.267215	0.247345	0.225762	0.203837	0.183625	0.167866	0.151079	0.134635	0.122645	0.114423	0.0990065	0.0853032
CLR	minimap2-debreak	DUP	25x	SIM	precision	0.998053	0.99902	0.999005	1	1	1	1	1	1	1	1	1	1	1	1	1	1	1	1
CLR	minimap2-nanosv	DUP	25x	SIM	F1	0.365908	0.363231	0.355381	0.33504	0.30787	0.280588	0.252392	0.228086	0.199137	0.177847	0.157729	0.137799	0.116167	0.101463	0.0852739	0.0726312	0.0636816	0.054	0.0461847
CLR	minimap2-nanosv	DUP	25x	SIM	recall	0.225762	0.223364	0.217198	0.201781	0.182254	0.163412	0.14457	0.128811	0.110654	0.0976362	0.0856458	0.0739979	0.061665	0.053443	0.0445358	0.0376841	0.032888	0.0277492	0.0236382
CLR	minimap2-nanosv	DUP	25x	SIM	precision	0.964861	0.971684	0.976888	0.9866	0.990689	0.991684	0.992941	0.994709	0.993846	0.996503	0.996016	1	1	1	1	1	1	1	1
CLR	minimap2-nanovar	DUP	25x	SIM	F1	0.42651	0.424859	0.423852	0.418442	0.40327	0.38921	0.358787	0.32358	0.289312	0.250898	0.221613	0.202033	0.168758	0.151947	0.134228	0.117381	0.100228	0.0909091	0.0764415
CLR	minimap2-nanovar	DUP	25x	SIM	recall	0.273381	0.271668	0.270298	0.265844	0.253511	0.242206	0.218911	0.193217	0.169236	0.143542	0.1247	0.112367	0.0921548	0.0822199	0.0719424	0.0623501	0.0527578	0.047619	0.0397396
CLR	minimap2-nanovar	DUP	25x	SIM	precision	0.969623	0.974201	0.981343	0.982278	0.985353	0.990196	0.993779	0.994709	0.995968	0.995249	0.994536	1	1	1	1	1	1	1	1
CLR	minimap2-pbsv	DUP	25x	SIM	F1	0.477643	0.476067	0.474216	0.470252	0.456693	0.438166	0.398358	0.354993	0.325408	0.284792	0.251497	0.219512	0.193069	0.173859	0.151314	0.134185	0.11795	0.102047	0.0839895
CLR	minimap2-pbsv	DUP	25x	SIM	recall	0.316547	0.315176	0.313464	0.310038	0.298047	0.281603	0.2494	0.21617	0.194587	0.166153	0.143885	0.12333	0.106886	0.0952381	0.0818774	0.0719424	0.0626927	0.0537855	0.0438506
CLR	minimap2-pbsv	DUP	25x	SIM	precision	0.972632	0.972516	0.973404	0.973118	0.976431	0.986795	0.98913	0.992138	0.993007	0.995893	0.997625	0.99723	0.996805	0.996416	0.995833	0.995261	0.994565	0.993671	0.992248
CLR	minimap2-picky	DUP	25x	SIM	F1	0.49814	0.439924	0.369279	0.290808	0.222222	0.152574	0.113693	0.0887612	0.0710136	0.0535073	0.0407627	0.0298013	0.0245766	0.018012	0.0140374	0.012709	0.0113827	0.00871606	0.00671366
CLR	minimap2-picky	DUP	25x	SIM	recall	0.412813	0.318602	0.244604	0.178828	0.130182	0.0853032	0.0620075	0.047619	0.0376841	0.0280918	0.0212402	0.0154162	0.0126756	0.00924974	0.00719425	0.00650908	0.00582391	0.00445358	0.00342583
CLR	minimap2-picky	DUP	25x	SIM	precision	0.627931	0.710466	0.753165	0.777943	0.758483	0.721739	0.683019	0.652582	0.614525	0.561644	0.504065	0.445545	0.402174	0.341772	0.287671	0.267606	0.25	0.203125	0.166667
CLR	minimap2-sniffles	DUP	25x	SIM	F1	0.49537	0.472004	0.434433	0.396154	0.357344	0.32	0.283951	0.251049	0.22661	0.20037	0.172198	0.150776	0.130644	0.115558	0.0989906	0.086529	0.073903	0.0598205	0.054
CLR	minimap2-sniffles	DUP	25x	SIM	recall	0.329908	0.30901	0.277492	0.247002	0.21754	0.190476	0.165468	0.143542	0.127783	0.111339	0.0942103	0.0815348	0.0698869	0.0613224	0.0520726	0.045221	0.0383693	0.0308325	0.0277492
CLR	minimap2-sniffles	DUP	25x	SIM	precision	0.993808	0.998893	1	1	1	1	1	1	1	1	1	1	1	1	1	1	1	1	1
CLR	minimap2-sniffles2	DUP	25x	SIM	F1	0.322896	0.321449	0.320966	0.320483	0.317579	0.304386	0.274823	0.245266	0.215225	0.183572	0.15836	0.13661	0.117381	0.101463	0.0890344	0.0751731	0.0675273	0.0546485	0.0487968
CLR	minimap2-sniffles2	DUP	25x	SIM	recall	0.192532	0.191504	0.191161	0.190819	0.188763	0.179514	0.159301	0.139774	0.120589	0.101062	0.0859884	0.0733128	0.0623501	0.053443	0.0465913	0.0390545	0.0349435	0.0280918	0.0250086
CLR	minimap2-sniffles2	DUP	25x	SIM	precision	1	1	1	1	1	1	1	1	1	1	1	1	1	1	1	1	1	1	1
CLR	minimap2-svim	DUP	25x	SIM	F1	0.52327	0.482097	0.43648	0.390083	0.344574	0.299767	0.26131	0.225934	0.198582	0.173233	0.144219	0.127564	0.108773	0.0945858	0.0808147	0.073219	0.060445	0.0494322	0.0435511
CLR	minimap2-svim	DUP	25x	SIM	recall	0.356286	0.31826	0.279548	0.242549	0.208291	0.17643	0.150394	0.127441	0.110312	0.0948955	0.0777664	0.068174	0.057554	0.0496745	0.0421377	0.0380267	0.0311751	0.0253511	0.0222679
CLR	minimap2-svim	DUP	25x	SIM	precision	0.984848	0.993583	0.995122	0.995781	0.996721	0.996132	0.995465	0.994652	0.993827	0.992832	0.991266	0.99005	0.988235	0.986395	0.984	0.982301	0.98913	0.986667	0.984848
CLR	minimap2-svision	DUP	25x	SIM	F1	0.588428	0.549483	0.498076	0.446334	0.4	0.355093	0.305596	0.267142	0.239445	0.207553	0.180742	0.157778	0.138393	0.119807	0.105775	0.0896597	0.0789733	0.0662471	0.0565912
CLR	minimap2-svision	DUP	25x	SIM	recall	0.430284	0.382323	0.332648	0.28777	0.250428	0.21617	0.180541	0.154162	0.136005	0.115793	0.0993491	0.0856458	0.0743405	0.0637205	0.055841	0.0469339	0.04111	0.0342583	0.0291196
CLR	minimap2-svision	DUP	25x	SIM	precision	0.93037	0.976378	0.990816	0.994083	0.993207	0.993701	0.99434	1	1	1	1	1	1	1	1	1	1	1	1
CLR	ngmlr-cutesv	DUP	25x	SIM	F1	0.580585	0.552289	0.538763	0.52074	0.498982	0.48062	0.458508	0.433155	0.4	0.372494	0.33656	0.311253	0.278892	0.253142	0.231981	0.216315	0.200924	0.177903	0.157778
CLR	ngmlr-cutesv	DUP	25x	SIM	recall	0.428229	0.3926	0.376156	0.356972	0.335731	0.318602	0.299075	0.277492	0.250771	0.229188	0.202467	0.18431	0.162042	0.144913	0.131209	0.121274	0.111682	0.0976362	0.0856458
CLR	ngmlr-cutesv	DUP	25x	SIM	precision	0.901226	0.93095	0.949006	0.962142	0.971259	0.977918	0.982002	0.986602	0.987854	0.994056	0.996627	1	1	1	1	1	1	1	1
CLR	ngmlr-cutesv2	DUP	25x	SIM	F1	0.586578	0.554953	0.539326	0.517617	0.498716	0.478917	0.460485	0.43294	0.39989	0.373363	0.337226	0.310764	0.281931	0.254187	0.23412	0.217949	0.203692	0.180742	0.15894
CLR	ngmlr-cutesv2	DUP	25x	SIM	recall	0.420692	0.385749	0.36999	0.349777	0.332648	0.315176	0.299418	0.276465	0.250086	0.229531	0.202809	0.183967	0.164097	0.145598	0.13258	0.122302	0.113395	0.0993491	0.0863309
CLR	ngmlr-cutesv2	DUP	25x	SIM	precision	0.968454	0.988586	0.994475	0.995127	0.995897	0.99675	0.996579	0.997528	0.997268	1	1	1	1	1	1	1	1	1	1
CLR	ngmlr-debreak	DUP	25x	SIM	F1	0.617723	0.604651	0.594633	0.57282	0.556569	0.53136	0.503965	0.471757	0.438686	0.406003	0.366788	0.335613	0.301744	0.28227	0.260274	0.23877	0.216728	0.19195	0.167556
CLR	ngmlr-debreak	DUP	25x	SIM	recall	0.452552	0.436451	0.425146	0.402878	0.386776	0.362795	0.337444	0.30901	0.281261	0.254882	0.224734	0.201781	0.177801	0.16444	0.149709	0.135663	0.121617	0.106201	0.0914697
CLR	ngmlr-debreak	DUP	25x	SIM	precision	0.972754	0.983784	0.988845	0.990733	0.992091	0.992502	0.994949	0.996685	0.996359	0.997319	0.99696	0.996616	0.996161	0.995851	0.995444	0.994975	0.994398	0.996785	0.996269
CLR	ngmlr-nanosv	DUP	25x	SIM	F1	0.406035	0.39787	0.388934	0.378467	0.371594	0.357801	0.34069	0.319173	0.300494	0.275007	0.245119	0.224453	0.199815	0.181875	0.164728	0.153116	0.140172	0.125843	0.110068
CLR	ngmlr-nanosv	DUP	25x	SIM	recall	0.262761	0.25591	0.24803	0.238438	0.231244	0.219596	0.206235	0.190476	0.177115	0.159644	0.139774	0.126413	0.110997	0.100034	0.0897568	0.0829051	0.0753683	0.0671463	0.0582391
CLR	ngmlr-nanosv	DUP	25x	SIM	precision	0.892899	0.893541	0.900498	0.916996	0.945378	0.965361	0.978862	0.984071	0.990421	0.991489	0.995122	1	1	1	1	1	1	1	1
CLR	ngmlr-nanovar	DUP	25x	SIM	F1	0.465711	0.465999	0.466014	0.459585	0.448809	0.436623	0.416465	0.385144	0.351982	0.323984	0.292555	0.262344	0.232446	0.208103	0.19201	0.176765	0.162417	0.145489	0.123433
CLR	ngmlr-nanovar	DUP	25x	SIM	recall	0.311751	0.311065	0.310038	0.303871	0.293594	0.282631	0.265159	0.239808	0.214457	0.193902	0.171634	0.151079	0.131552	0.116136	0.106201	0.096951	0.0883864	0.0784515	0.065776
CLR	ngmlr-nanovar	DUP	25x	SIM	precision	0.920121	0.928425	0.937824	0.942614	0.952222	0.959302	0.969925	0.977654	0.981191	0.984348	0.990119	0.995485	0.997403	1	1	1	1	1	1
CLR	ngmlr-pbsv	DUP	25x	SIM	F1	0.522676	0.521565	0.519467	0.51686	0.508861	0.491543	0.470466	0.4422	0.410103	0.376908	0.337507	0.308138	0.27313	0.251422	0.232446	0.209138	0.19586	0.177847	0.151899
CLR	ngmlr-pbsv	DUP	25x	SIM	recall	0.357314	0.356286	0.354231	0.351833	0.344296	0.328537	0.309695	0.285029	0.25865	0.232614	0.203152	0.182254	0.158273	0.143885	0.131552	0.116821	0.108599	0.0976362	0.0822199
CLR	ngmlr-pbsv	DUP	25x	SIM	precision	0.972948	0.972872	0.973635	0.97346	0.974782	0.975585	0.978355	0.985782	0.989515	0.99269	0.996639	0.996255	0.99569	0.995261	0.997403	0.997076	0.996855	0.996503	0.995851
CLR	ngmlr-picky	DUP	25x	SIM	F1	0.583514	0.551462	0.502128	0.440348	0.372479	0.299044	0.243932	0.186939	0.150442	0.115979	0.0870134	0.0584523	0.0454697	0.0342972	0.0209956	0.0129208	0.00953679	0.00614125	0.00205128
CLR	ngmlr-picky	DUP	25x	SIM	recall	0.460774	0.397396	0.343611	0.286399	0.230901	0.176773	0.139431	0.10346	0.0815348	0.061665	0.0455635	0.0301473	0.0232956	0.0174717	0.0106201	0.00650908	0.00479616	0.00308325	0.00102775
CLR	ngmlr-picky	DUP	25x	SIM	precision	0.795387	0.900621	0.932156	0.952164	0.962857	0.969925	0.973684	0.967949	0.971429	0.972973	0.963768	0.956522	0.944444	0.927273	0.911765	0.863636	0.823529	0.75	0.5
CLR	ngmlr-sniffles	DUP	25x	SIM	F1	0.551674	0.541615	0.529884	0.51385	0.496527	0.477332	0.456947	0.435039	0.403389	0.378123	0.339397	0.313023	0.283784	0.25664	0.23877	0.219988	0.205223	0.182893	0.161788
CLR	ngmlr-sniffles	DUP	25x	SIM	recall	0.386776	0.373416	0.361425	0.346351	0.330593	0.313806	0.296334	0.278177	0.252826	0.233299	0.204522	0.18568	0.165468	0.147311	0.135663	0.123672	0.114423	0.100719	0.0880439
CLR	ngmlr-sniffles	DUP	25x	SIM	precision	0.96167	0.985533	0.992474	0.995079	0.996901	0.996736	0.997693	0.997543	0.997297	0.997072	0.996661	0.996324	0.995876	0.99537	0.994975	0.99449	0.994048	0.993243	0.996124
CLR	ngmlr-sniffles2	DUP	25x	SIM	F1	0.44971	0.448076	0.446028	0.443563	0.436769	0.4219	0.399454	0.375035	0.346328	0.319724	0.286888	0.259314	0.228762	0.208653	0.194247	0.179039	0.166457	0.14843	0.124639
CLR	ngmlr-sniffles2	DUP	25x	SIM	recall	0.292566	0.291196	0.289483	0.287427	0.281603	0.26927	0.250771	0.231586	0.210003	0.190476	0.167523	0.149024	0.129154	0.116478	0.107571	0.0983213	0.0907845	0.0801644	0.0664611
CLR	ngmlr-sniffles2	DUP	25x	SIM	precision	0.971559	0.971429	0.971264	0.971065	0.972781	0.973978	0.981233	0.985423	0.987118	0.994633	0.997959	0.997706	1	1	1	1	1	1	1
CLR	ngmlr-svim	DUP	25x	SIM	F1	0.549749	0.523153	0.508398	0.487618	0.472294	0.453207	0.429106	0.401091	0.369813	0.341934	0.307068	0.282187	0.249326	0.230769	0.213039	0.19257	0.177334	0.164151	0.141356
CLR	ngmlr-svim	DUP	25x	SIM	recall	0.394656	0.363823	0.347379	0.327167	0.312436	0.295307	0.274752	0.251799	0.227475	0.206578	0.181569	0.16444	0.142515	0.130524	0.119219	0.106543	0.0972936	0.0894142	0.0760534
CLR	ngmlr-svim	DUP	25x	SIM	precision	0.90566	0.930762	0.947664	0.956914	0.967126	0.974011	0.979243	0.985255	0.988095	0.991776	0.994371	0.993789	0.995215	0.994778	1	1	1	1	1
CLR	ngmlr-svision	DUP	25x	SIM	F1	0.618347	0.589459	0.569843	0.550945	0.528264	0.502551	0.474232	0.438568	0.404586	0.364502	0.325688	0.299854	0.270222	0.247373	0.225532	0.203692	0.183007	0.164151	0.142539
CLR	ngmlr-svision	DUP	25x	SIM	recall	0.467626	0.427201	0.404591	0.384378	0.361768	0.337444	0.312093	0.281261	0.253854	0.223022	0.194587	0.17643	0.156218	0.141144	0.127098	0.113395	0.100719	0.0894142	0.0767386
CLR	ngmlr-svision	DUP	25x	SIM	precision	0.912433	0.950457	0.963295	0.97227	0.978684	0.984016	0.986999	0.995152	0.995968	0.996937	0.998243	0.998062	1	1	1	1	1	1	1
CLR	pbmm2-cutesv	DUP	25x	SIM	F1	0.635828	0.614129	0.590703	0.568303	0.54963	0.526528	0.503965	0.470557	0.442549	0.409907	0.373816	0.344769	0.312717	0.289481	0.263534	0.24632	0.228762	0.207553	0.186957
CLR	pbmm2-cutesv	DUP	25x	SIM	recall	0.480301	0.451182	0.42446	0.40048	0.381295	0.358684	0.337444	0.307982	0.284344	0.257965	0.229873	0.208291	0.185337	0.169236	0.151764	0.140459	0.129154	0.115793	0.103118
CLR	pbmm2-cutesv	DUP	25x	SIM	precision	0.940309	0.961314	0.971003	0.978243	0.984085	0.989603	0.994949	0.996674	0.997596	0.997351	1	1	1	1	1	1	1	1	1
CLR	pbmm2-cutesv2	DUP	25x	SIM	F1	0.645339	0.621373	0.594803	0.571778	0.551724	0.527617	0.503461	0.472927	0.4432	0.407963	0.373816	0.346644	0.315638	0.291484	0.26405	0.248425	0.231981	0.213586	0.190889
CLR	pbmm2-cutesv2	DUP	25x	SIM	recall	0.480301	0.451182	0.423433	0.40048	0.380952	0.358342	0.336417	0.309695	0.284687	0.256252	0.229873	0.209661	0.187393	0.170606	0.152107	0.141829	0.131209	0.119561	0.105516
CLR	pbmm2-cutesv2	DUP	25x	SIM	precision	0.98317	0.997727	0.999192	0.999145	1	1	1	1	1	1	1	1	1	1	1	1	1	1	1
CLR	pbmm2-debreak	DUP	25x	SIM	F1	0.62082	0.617855	0.614509	0.605583	0.58957	0.571429	0.553381	0.523894	0.491473	0.454738	0.421736	0.389517	0.356882	0.328179	0.307826	0.281425	0.258873	0.23412	0.207002
CLR	pbmm2-debreak	DUP	25x	SIM	recall	0.451524	0.448099	0.443988	0.434738	0.418294	0.400137	0.382665	0.354916	0.325797	0.294279	0.267215	0.241864	0.217198	0.1963	0.181912	0.163755	0.148681	0.13258	0.11545
CLR	pbmm2-debreak	DUP	25x	SIM	precision	0.993218	0.994677	0.997691	0.997642	0.998365	0.999145	0.999106	1	1	1	1	1	1	1	1	1	1	1	1
CLR	pbmm2-nanosv	DUP	25x	SIM	F1	0.480062	0.475575	0.468107	0.456602	0.442257	0.424144	0.395719	0.373363	0.34289	0.311253	0.285966	0.2625	0.241036	0.21686	0.201479	0.181875	0.15894	0.13661	0.115558
CLR	pbmm2-nanosv	DUP	25x	SIM	recall	0.31963	0.315176	0.307982	0.297362	0.284687	0.269613	0.247002	0.229531	0.20692	0.18431	0.166838	0.151079	0.137033	0.121617	0.112025	0.100034	0.0863309	0.0733128	0.0613224
CLR	pbmm2-nanosv	DUP	25x	SIM	precision	0.963843	0.968421	0.975054	0.983012	0.990465	0.993687	0.994483	1	1	1	1	1	1	1	1	1	1	1	1
CLR	pbmm2-pbsv	DUP	25x	SIM	F1	0.581052	0.580708	0.580019	0.57933	0.572752	0.55377	0.528197	0.495625	0.46089	0.423326	0.386295	0.353638	0.324821	0.298951	0.276351	0.253664	0.236254	0.208103	0.181308
CLR	pbmm2-pbsv	DUP	25x	SIM	recall	0.410757	0.410415	0.409729	0.409044	0.402535	0.383693	0.35937	0.329908	0.29976	0.268585	0.239466	0.2148	0.193902	0.175745	0.160329	0.145255	0.13395	0.116136	0.0996917
CLR	pbmm2-pbsv	DUP	25x	SIM	precision	0.99255	0.992543	0.992531	0.992519	0.992399	0.994671	0.996201	0.995863	0.996583	0.998726	0.998571	1	1	1	1	1	1	1	1
CLR	pbmm2-picky	DUP	25x	SIM	F1	0.573336	0.540019	0.48951	0.423729	0.359588	0.295758	0.239712	0.18632	0.152585	0.110358	0.08	0.0545213	0.0349228	0.0223124	0.0162767	0.0142566	0.00749319	0.0047749	0.00341297
CLR	pbmm2-picky	DUP	25x	SIM	recall	0.455978	0.392943	0.335731	0.274066	0.221309	0.174375	0.136691	0.103118	0.0829051	0.0585817	0.0417951	0.0280918	0.0178143	0.0113052	0.00822199	0.00719425	0.00376841	0.00239808	0.00171291
CLR	pbmm2-picky	DUP	25x	SIM	precision	0.772042	0.863055	0.903226	0.933489	0.958457	0.973231	0.973171	0.964744	0.956522	0.95	0.931298	0.921348	0.881356	0.846154	0.8	0.777778	0.647059	0.538462	0.454545
CLR	pbmm2-sniffles	DUP	25x	SIM	F1	0.500456	0.497095	0.462832	0.415739	0.369274	0.315638	0.266112	0.216315	0.176195	0.137799	0.102697	0.0789733	0.0559441	0.0369872	0.0263692	0.0149609	0.00954654	0.00682827	0.00546635
CLR	pbmm2-sniffles	DUP	25x	SIM	recall	0.375814	0.337102	0.301816	0.262419	0.226447	0.187393	0.153477	0.121274	0.0966084	0.0739979	0.0541281	0.04111	0.028777	0.0188421	0.0133607	0.00753683	0.00479616	0.00342583	0.00274067
CLR	pbmm2-sniffles	DUP	25x	SIM	precision	0.748805	0.946154	0.992117	1	1	1	1	1	1	1	1	1	1	1	1	1	1	1	1
CLR	pbmm2-sniffles2	DUP	25x	SIM	F1	0.479188	0.479188	0.478793	0.477604	0.473231	0.45874	0.433896	0.403063	0.371094	0.337699	0.307826	0.277876	0.25523	0.229836	0.213039	0.193688	0.17277	0.147255	0.124639
CLR	pbmm2-sniffles2	DUP	25x	SIM	recall	0.315519	0.315519	0.315176	0.314149	0.31038	0.298047	0.27715	0.252484	0.227818	0.203152	0.181912	0.161357	0.146283	0.129839	0.119219	0.107229	0.0945529	0.0794793	0.0664611
CLR	pbmm2-sniffles2	DUP	25x	SIM	precision	0.995676	0.995676	0.995671	0.995657	0.995604	0.995423	0.998765	0.998645	1	1	1	1	1	1	1	1	1	1	1
CLR	pbmm2-svim	DUP	25x	SIM	F1	0.606773	0.578756	0.547979	0.527428	0.50473	0.480104	0.45339	0.420768	0.390849	0.359652	0.329614	0.302413	0.275332	0.252096	0.230373	0.212492	0.197592	0.176195	0.154867
CLR	pbmm2-svim	DUP	25x	SIM	recall	0.441932	0.409729	0.378554	0.359027	0.338129	0.316204	0.293251	0.26653	0.242891	0.219253	0.197328	0.178143	0.159644	0.144227	0.130182	0.118876	0.109627	0.0966084	0.0839329
CLR	pbmm2-svim	DUP	25x	SIM	precision	0.967742	0.985173	0.991921	0.993365	0.99496	0.99676	0.998833	0.998716	1	1	1	1	1	1	1	1	1	1	1
CLR	pbmm2-svision	DUP	25x	SIM	F1	0.638927	0.61673	0.586557	0.566454	0.542051	0.517014	0.486655	0.45228	0.420027	0.384615	0.348048	0.320483	0.294977	0.271247	0.243154	0.229836	0.210849	0.19145	0.166457
CLR	pbmm2-svision	DUP	25x	SIM	recall	0.47345	0.447071	0.415553	0.395683	0.372045	0.34875	0.321686	0.292223	0.265844	0.238095	0.210689	0.190819	0.173004	0.156903	0.138404	0.129839	0.117849	0.105858	0.0907845
CLR	pbmm2-svision	DUP	25x	SIM	precision	0.982232	0.993907	0.996713	0.996549	0.998162	0.999019	0.998936	1	1	1	1	1	1	1	1	1	1	1	1
CLR	winnowmap-cutesv	DUP	25x	SIM	F1	0.647755	0.647792	0.64289	0.630359	0.614444	0.595745	0.567726	0.534435	0.498588	0.458289	0.416056	0.374617	0.342792	0.313692	0.287977	0.267142	0.245793	0.22229	0.193129
CLR	winnowmap-cutesv	DUP	25x	SIM	recall	0.496745	0.489894	0.481672	0.465913	0.447413	0.426859	0.397739	0.365536	0.332648	0.297362	0.262761	0.230558	0.20692	0.186023	0.168208	0.154162	0.140116	0.125043	0.106886
CLR	winnowmap-cutesv	DUP	25x	SIM	precision	0.93068	0.955882	0.966323	0.974212	0.98048	0.985759	0.99146	0.993482	0.994877	0.998849	0.998698	0.998516	0.998347	1	1	1	1	1	1
CLR	winnowmap-cutesv2	DUP	25x	SIM	F1	0.658222	0.654296	0.648848	0.636046	0.617786	0.598561	0.569468	0.536842	0.503077	0.46328	0.421309	0.376529	0.346176	0.317579	0.289982	0.26971	0.24632	0.224453	0.194247
CLR	winnowmap-cutesv2	DUP	25x	SIM	recall	0.498458	0.489209	0.482357	0.467283	0.447413	0.427544	0.398082	0.366906	0.336074	0.301473	0.266872	0.231929	0.209318	0.188763	0.169579	0.155875	0.140459	0.126413	0.107571
CLR	winnowmap-cutesv2	DUP	25x	SIM	precision	0.968708	0.987552	0.990852	0.99562	0.997708	0.997602	1	1	1	1	1	1	1	1	1	1	1	1	1
CLR	winnowmap-debreak	DUP	25x	SIM	F1	0.584101	0.581491	0.579216	0.568416	0.555308	0.539405	0.516768	0.490303	0.460037	0.423015	0.386847	0.348048	0.320966	0.296966	0.272781	0.253142	0.232516	0.208103	0.181308
CLR	winnowmap-debreak	DUP	25x	SIM	recall	0.412813	0.410072	0.407674	0.397054	0.384378	0.369305	0.348407	0.324769	0.298732	0.268243	0.239808	0.210689	0.191161	0.174375	0.157931	0.144913	0.131552	0.116136	0.0996917
CLR	winnowmap-debreak	DUP	25x	SIM	precision	0.998343	0.999165	1	1	1	1	1	1	1	1	1	1	1	1	1	1	1	1	1
CLR	winnowmap-nanosv	DUP	25x	SIM	F1	0.546122	0.544294	0.533267	0.520252	0.5037	0.486696	0.462549	0.435108	0.407952	0.373608	0.341754	0.3034	0.274313	0.256272	0.23412	0.212492	0.184701	0.15836	0.130644
CLR	winnowmap-nanosv	DUP	25x	SIM	recall	0.382323	0.379925	0.367934	0.354231	0.338129	0.322713	0.301473	0.27852	0.256595	0.229873	0.206235	0.178828	0.158959	0.146968	0.13258	0.118876	0.101747	0.0859884	0.0698869
CLR	winnowmap-nanosv	DUP	25x	SIM	precision	0.955479	0.959343	0.96844	0.979167	0.987	0.989496	0.993228	0.993888	0.994688	0.997028	0.996689	1	1	1	1	1	1	1	1
CLR	winnowmap-nanovar	DUP	25x	SIM	F1	0.606345	0.605932	0.60486	0.600616	0.593564	0.581345	0.564804	0.532367	0.499104	0.463677	0.429185	0.391651	0.362975	0.335609	0.309249	0.288642	0.268365	0.249176	0.225258
CLR	winnowmap-nanovar	DUP	25x	SIM	recall	0.441932	0.440904	0.439192	0.434053	0.426516	0.413155	0.396369	0.364851	0.334018	0.302843	0.274066	0.244262	0.222336	0.202124	0.183282	0.168893	0.15519	0.142515	0.127098
CLR	winnowmap-nanovar	DUP	25x	SIM	precision	0.965569	0.968397	0.971212	0.974615	0.975705	0.980488	0.982173	0.984288	0.986842	0.988814	0.988875	0.987535	0.987823	0.988275	0.988909	0.991952	0.991247	0.990476	0.989333
CLR	winnowmap-pbsv	DUP	25x	SIM	F1	0.629213	0.628893	0.627929	0.624383	0.614292	0.597315	0.568143	0.532363	0.501026	0.461174	0.420427	0.377913	0.343537	0.320299	0.294804	0.266548	0.236715	0.206939	0.178415
CLR	winnowmap-pbsv	DUP	25x	SIM	recall	0.460432	0.460089	0.459061	0.455293	0.444673	0.426859	0.397739	0.363481	0.334704	0.300103	0.26653	0.233299	0.207605	0.190819	0.173004	0.15382	0.134293	0.11545	0.0979788
CLR	winnowmap-pbsv	DUP	25x	SIM	precision	0.993348	0.993343	0.993328	0.993274	0.993114	0.994413	0.994007	0.994377	0.995923	0.995455	0.994885	0.994161	0.995074	0.996422	0.996055	0.997778	0.997455	0.997041	0.996516
CLR	winnowmap-picky	DUP	25x	SIM	F1	0.576916	0.580796	0.54743	0.496023	0.430871	0.360841	0.294034	0.236881	0.196622	0.153036	0.111675	0.0739779	0.0512484	0.0370984	0.0266578	0.0200803	0.0154311	0.0107635	0.00808625
CLR	winnowmap-picky	DUP	25x	SIM	recall	0.504282	0.467283	0.414183	0.352518	0.288798	0.229188	0.178143	0.138404	0.111682	0.084618	0.0602946	0.0390545	0.0267215	0.0191847	0.0137033	0.0102775	0.00787941	0.00548133	0.004111
CLR	winnowmap-picky	DUP	25x	SIM	precision	0.673993	0.767154	0.807076	0.836585	0.848089	0.847909	0.841424	0.821138	0.821159	0.799353	0.755365	0.699387	0.624	0.56	0.487805	0.434783	0.370968	0.296296	0.244898
CLR	winnowmap-sniffles	DUP	25x	SIM	F1	0.601422	0.590778	0.575875	0.554539	0.531556	0.50792	0.478771	0.44474	0.414767	0.380926	0.345238	0.305862	0.275842	0.257313	0.235187	0.214679	0.19145	0.167608	0.14313
CLR	winnowmap-sniffles	DUP	25x	SIM	recall	0.434738	0.421377	0.405618	0.384036	0.36211	0.340528	0.314834	0.286057	0.261733	0.235355	0.208633	0.180541	0.159986	0.147653	0.133265	0.120247	0.105858	0.0914697	0.0770812
CLR	winnowmap-sniffles	DUP	25x	SIM	precision	0.975404	0.987952	0.992456	0.997331	0.999055	0.998995	0.998913	0.998804	0.998693	0.998547	1	1	1	1	1	1	1	1	1
CLR	winnowmap-sniffles2	DUP	25x	SIM	F1	0.53169	0.53169	0.530581	0.526874	0.519401	0.506905	0.479687	0.448578	0.419171	0.385509	0.345707	0.308806	0.279906	0.259911	0.238914	0.218493	0.188644	0.166457	0.138986
CLR	winnowmap-sniffles2	DUP	25x	SIM	recall	0.36211	0.36211	0.361083	0.357657	0.350805	0.3395	0.315519	0.28914	0.265159	0.23878	0.208976	0.182597	0.162727	0.149366	0.135663	0.122645	0.104145	0.0907845	0.0746831
CLR	winnowmap-sniffles2	DUP	25x	SIM	precision	1	1	1	1	1	1	1	1	1	1	1	1	1	1	1	1	1	1	1
CLR	winnowmap-svim	DUP	25x	SIM	F1	0.588094	0.576023	0.55638	0.532797	0.506905	0.48403	0.454738	0.421736	0.390849	0.354102	0.319033	0.281931	0.256272	0.238383	0.217949	0.194247	0.168183	0.147255	0.125843
CLR	winnowmap-svim	DUP	25x	SIM	recall	0.419664	0.404933	0.385406	0.363138	0.3395	0.319287	0.294279	0.267215	0.242891	0.215142	0.189791	0.164097	0.146968	0.13532	0.122302	0.107571	0.0918123	0.0794793	0.0671463
CLR	winnowmap-svim	DUP	25x	SIM	precision	0.982358	0.997468	1	1	1	1	1	1	1	1	1	1	1	1	1	1	1	1	1
CLR	winnowmap-svision	DUP	25x	SIM	F1	0.654629	0.646909	0.630542	0.608675	0.58815	0.557806	0.52352	0.482848	0.44403	0.402736	0.365164	0.332	0.30192	0.274823	0.252619	0.228762	0.205349	0.176195	0.151362
CLR	winnowmap-svision	DUP	25x	SIM	recall	0.490579	0.478589	0.460432	0.437479	0.416581	0.386776	0.354573	0.31826	0.285372	0.252141	0.223364	0.199041	0.177801	0.159301	0.14457	0.129154	0.114423	0.0966084	0.0818774
CLR	winnowmap-svision	DUP	25x	SIM	precision	0.983516	0.997857	1	1	1	1	1	1	1	1	1	1	1	1	1	1	1	1	1
CLR	lra-cutesv	INS	25x	SIM	F1	0.902636	0.902537	0.902274	0.900689	0.894661	0.883676	0.865142	0.840233	0.807518	0.770091	0.732107	0.695463	0.653161	0.61684	0.581114	0.547252	0.514923	0.481651	0.448114
CLR	lra-cutesv	INS	25x	SIM	recall	0.855241	0.85474	0.854039	0.850736	0.839624	0.8183	0.785764	0.744719	0.694664	0.641305	0.589849	0.543998	0.493843	0.453599	0.416158	0.382321	0.351487	0.321253	0.292021
CLR	lra-cutesv	INS	25x	SIM	precision	0.955593	0.955996	0.956283	0.956874	0.95742	0.960404	0.962359	0.963851	0.964152	0.963598	0.964794	0.963817	0.96423	0.963632	0.962714	0.96245	0.962445	0.96193	0.962706
CLR	lra-cutesv2	INS	25x	SIM	F1	0.951889	0.951593	0.950877	0.948892	0.943142	0.932565	0.915864	0.890482	0.857289	0.821418	0.783057	0.746127	0.704978	0.667376	0.631845	0.596961	0.56461	0.530957	0.497298
CLR	lra-cutesv2	INS	25x	SIM	recall	0.922014	0.921013	0.919511	0.915407	0.904195	0.883272	0.851637	0.808289	0.755031	0.701071	0.646811	0.597858	0.546501	0.502453	0.46321	0.426669	0.394334	0.362299	0.331665
CLR	lra-cutesv2	INS	25x	SIM	precision	0.983764	0.984273	0.984459	0.98492	0.985596	0.987686	0.990568	0.991283	0.991586	0.991645	0.992016	0.992191	0.992907	0.993468	0.993558	0.993473	0.993693	0.993412	0.993403
CLR	lra-debreak	INS	25x	SIM	F1	0.934892	0.934826	0.935085	0.931069	0.920421	0.907867	0.886853	0.862517	0.828091	0.7897	0.75037	0.711312	0.669561	0.631115	0.593774	0.559183	0.527047	0.49289	0.456428
CLR	lra-debreak	INS	25x	SIM	recall	0.912804	0.911102	0.908499	0.897187	0.875363	0.850836	0.814096	0.773451	0.719491	0.663129	0.60937	0.559315	0.50946	0.466213	0.426769	0.391831	0.360897	0.329663	0.297828
CLR	lra-debreak	INS	25x	SIM	precision	0.958075	0.959819	0.963274	0.96761	0.97037	0.973094	0.973892	0.974767	0.975302	0.975983	0.976263	0.976748	0.976401	0.976515	0.975515	0.97606	0.9767	0.976282	0.97637
CLR	lra-sniffles2	INS	25x	SIM	F1	0.924796	0.924429	0.923742	0.921334	0.91565	0.9048	0.8876	0.864058	0.834304	0.7979	0.759966	0.72303	0.684706	0.64946	0.615111	0.579676	0.548315	0.514134	0.477887
CLR	lra-sniffles2	INS	25x	SIM	recall	0.89068	0.889679	0.888277	0.883472	0.871559	0.850135	0.819401	0.779157	0.731405	0.677045	0.624086	0.575333	0.528181	0.487436	0.449895	0.413154	0.38202	0.349585	0.316949
CLR	lra-sniffles2	INS	25x	SIM	precision	0.96163	0.962005	0.962156	0.962587	0.96444	0.966978	0.968181	0.969723	0.970897	0.971277	0.971482	0.972749	0.973073	0.972827	0.972096	0.971059	0.970992	0.971349	0.970868
CLR	lra-svim	INS	25x	SIM	F1	0.860661	0.860661	0.859509	0.856721	0.848548	0.833831	0.807747	0.780164	0.742521	0.701329	0.658705	0.614517	0.572302	0.531664	0.492287	0.455212	0.418957	0.38469	0.345661
CLR	lra-svim	INS	25x	SIM	recall	0.860747	0.860747	0.857143	0.842527	0.811893	0.768345	0.713985	0.66383	0.606267	0.549605	0.496947	0.447092	0.402943	0.3635	0.32746	0.295325	0.265492	0.238462	0.20913
CLR	lra-svim	INS	25x	SIM	precision	0.860575	0.860575	0.861888	0.871402	0.88867	0.91152	0.929857	0.945934	0.957773	0.968767	0.976589	0.982402	0.987246	0.989373	0.991212	0.992598	0.992887	0.994572	0.99571
CLR	lra-svision	INS	25x	SIM	F1	0.769958	0.813285	0.832463	0.842466	0.835729	0.819541	0.793198	0.764161	0.725525	0.684696	0.644786	0.599598	0.557379	0.517043	0.48066	0.443409	0.409463	0.37434	0.33873
CLR	lra-svision	INS	25x	SIM	recall	0.929322	0.900891	0.869757	0.837321	0.797577	0.751527	0.695765	0.644209	0.585744	0.530984	0.482831	0.432876	0.389228	0.350786	0.31785	0.285915	0.258184	0.230754	0.204225
CLR	lra-svision	INS	25x	SIM	precision	0.65725	0.741207	0.798236	0.847674	0.877713	0.901092	0.922362	0.939005	0.952932	0.963663	0.970227	0.975192	0.981323	0.982889	0.985413	0.987211	0.98888	0.990972	0.992218
CLR	minimap2-cutesv	INS	25x	SIM	F1	0.953675	0.953616	0.953656	0.952828	0.949016	0.940012	0.924486	0.899869	0.869819	0.83454	0.796984	0.757268	0.718289	0.681343	0.643905	0.610811	0.578503	0.543935	0.509378
CLR	minimap2-cutesv	INS	25x	SIM	recall	0.92742	0.92722	0.92702	0.925118	0.916808	0.898088	0.868956	0.825908	0.776254	0.721293	0.666733	0.612774	0.56322	0.518971	0.476724	0.441185	0.408149	0.374612	0.342577
CLR	minimap2-cutesv	INS	25x	SIM	precision	0.98146	0.98156	0.981868	0.982249	0.983568	0.986041	0.987598	0.988379	0.989031	0.98997	0.990482	0.990934	0.991191	0.991584	0.99167	0.992344	0.992937	0.992573	0.992747
CLR	minimap2-cutesv2	INS	25x	SIM	F1	0.957147	0.957036	0.956915	0.956141	0.952455	0.943674	0.928082	0.905316	0.875321	0.840228	0.801932	0.763612	0.723873	0.688726	0.649239	0.616542	0.586667	0.553019	0.519701
CLR	minimap2-cutesv2	INS	25x	SIM	recall	0.932426	0.932125	0.931625	0.929723	0.921514	0.903194	0.873961	0.833717	0.783662	0.728902	0.673241	0.620583	0.569627	0.52718	0.482331	0.446992	0.416258	0.383222	0.351887
CLR	minimap2-cutesv2	INS	25x	SIM	precision	0.983215	0.983314	0.983617	0.984105	0.985546	0.987954	0.989347	0.990367	0.991263	0.991692	0.991449	0.992316	0.992673	0.993023	0.992788	0.993326	0.993311	0.992996	0.993499
CLR	minimap2-debreak	INS	25x	SIM	F1	0.972833	0.973217	0.97351	0.971054	0.964894	0.955283	0.939312	0.915048	0.88552	0.846908	0.80863	0.768577	0.728869	0.692101	0.652825	0.618491	0.586629	0.551269	0.516962
CLR	minimap2-debreak	INS	25x	SIM	recall	0.958955	0.958554	0.956552	0.948744	0.935529	0.916408	0.887076	0.844329	0.795275	0.734908	0.679147	0.624387	0.573631	0.529382	0.484733	0.447692	0.415057	0.380519	0.348583
CLR	minimap2-debreak	INS	25x	SIM	precision	0.987119	0.988336	0.99108	0.994439	0.996162	0.997602	0.998085	0.998697	0.998868	0.999183	0.999116	0.999359	0.999302	0.999244	0.999381	1	1	1	1
CLR	minimap2-delly	INS	25x	SIM	F1	0.959312	0.959312	0.953205	0.940162	0.921302	0.896962	0.86726	0.831179	0.793505	0.749515	0.703096	0.66059	0.616397	0.572694	0.532109	0.493818	0.457416	0.419962	0.383395
CLR	minimap2-delly	INS	25x	SIM	recall	0.932326	0.932326	0.915607	0.889478	0.855541	0.814396	0.766243	0.711483	0.658024	0.59956	0.542297	0.493343	0.44559	0.401241	0.362499	0.327861	0.296526	0.265792	0.237161
CLR	minimap2-delly	INS	25x	SIM	precision	0.987907	0.987907	0.994022	0.99697	0.998015	0.99816	0.998956	0.999297	0.99924	0.999499	0.999446	0.999392	0.999551	1	1	1	1	1	1
CLR	minimap2-nanosv	INS	25x	SIM	F1	0.643286	0.713662	0.764816	0.784277	0.785763	0.772458	0.750647	0.723299	0.688797	0.649483	0.609392	0.567509	0.528567	0.492026	0.454142	0.419592	0.387804	0.356601	0.325725
CLR	minimap2-nanosv	INS	25x	SIM	recall	0.917209	0.89999	0.856542	0.805987	0.755831	0.704175	0.652918	0.601361	0.548403	0.496947	0.449494	0.403744	0.364901	0.330464	0.296927	0.267995	0.242567	0.218641	0.195715
CLR	minimap2-nanosv	INS	25x	SIM	precision	0.49535	0.591253	0.690836	0.763707	0.818162	0.855406	0.882783	0.907265	0.925807	0.937134	0.945861	0.954782	0.958454	0.962671	0.965181	0.966077	0.966494	0.966372	0.970223
CLR	minimap2-nanovar	INS	25x	SIM	F1	0.848029	0.848165	0.848223	0.848129	0.847264	0.84469	0.838347	0.826075	0.807363	0.778085	0.744458	0.708405	0.675761	0.641527	0.607995	0.576841	0.548364	0.519314	0.487388
CLR	minimap2-nanovar	INS	25x	SIM	recall	0.795775	0.795775	0.795575	0.795275	0.793573	0.788668	0.776955	0.75483	0.722295	0.675343	0.625288	0.575433	0.533086	0.49134	0.452998	0.419161	0.389328	0.360697	0.330764
CLR	minimap2-nanovar	INS	25x	SIM	precision	0.907627	0.907938	0.908332	0.908509	0.908747	0.90928	0.910274	0.91217	0.915145	0.917698	0.919747	0.921301	0.922717	0.923946	0.924224	0.924691	0.927056	0.926936	0.92575
CLR	minimap2-pbsv	INS	25x	SIM	F1	0.961475	0.961421	0.961367	0.959635	0.954061	0.943064	0.92477	0.897334	0.865839	0.827356	0.787247	0.743546	0.702219	0.664887	0.62506	0.592655	0.559827	0.523581	0.483282
CLR	minimap2-pbsv	INS	25x	SIM	recall	0.929422	0.929322	0.929222	0.925818	0.914806	0.894584	0.862048	0.815497	0.764641	0.706677	0.650115	0.592552	0.541796	0.498649	0.455201	0.421664	0.389228	0.355091	0.319051
CLR	minimap2-pbsv	INS	25x	SIM	precision	0.995817	0.995816	0.995816	0.996015	0.996836	0.997099	0.997336	0.997429	0.99791	0.997739	0.997695	0.997808	0.997604	0.997397	0.997149	0.996923	0.996668	0.996348	0.995938
CLR	minimap2-picky	INS	25x	SIM	F1	0.0280134	0.0105525	0.00359676	0.00160016	0.0008004	0.00020018	0	0	0	0	0	0	0	0	0	0	0	0	0
CLR	minimap2-picky	INS	25x	SIM	recall	0.0142156	0.00530584	0.00180198	0.000800881	0.00040044	0.00010011	0	0	0	0	0	0	0	0	0	0	0	0	0
CLR	minimap2-picky	INS	25x	SIM	precision	0.95302	0.946429	0.9	0.8	0.666667	0.5	0	0	0	0	0	0	0	0	0	0	0	0	0
CLR	minimap2-sniffles	INS	25x	SIM	F1	0.89606	0.90021	0.900961	0.899055	0.893485	0.886686	0.87547	0.857333	0.834374	0.804199	0.768156	0.732062	0.695769	0.661088	0.623813	0.591254	0.561558	0.529104	0.49762
CLR	minimap2-sniffles	INS	25x	SIM	recall	0.861748	0.857944	0.85424	0.847933	0.836821	0.823706	0.803384	0.77245	0.735809	0.690159	0.638502	0.589849	0.544099	0.502252	0.460507	0.425668	0.395435	0.364	0.334868
CLR	minimap2-sniffles	INS	25x	SIM	precision	0.933218	0.946857	0.953088	0.956738	0.958381	0.960093	0.961769	0.963176	0.963429	0.963387	0.963881	0.964637	0.964679	0.966853	0.96659	0.967683	0.968375	0.968309	0.968162
CLR	minimap2-sniffles2	INS	25x	SIM	F1	0.962971	0.962388	0.961753	0.95998	0.954192	0.945153	0.930304	0.90643	0.878285	0.841081	0.801193	0.761776	0.723063	0.685531	0.647019	0.614385	0.583881	0.547286	0.512398
CLR	minimap2-sniffles2	INS	25x	SIM	recall	0.94504	0.943938	0.942737	0.938933	0.92692	0.908299	0.879267	0.836921	0.789569	0.730904	0.67254	0.61848	0.569026	0.523876	0.480228	0.44509	0.413755	0.378016	0.34548
CLR	minimap2-sniffles2	INS	25x	SIM	precision	0.981595	0.981574	0.981551	0.981991	0.983117	0.985125	0.987631	0.98853	0.989462	0.990369	0.990709	0.991494	0.991453	0.991474	0.991321	0.991525	0.991603	0.991076	0.991382
CLR	minimap2-svim	INS	25x	SIM	F1	0.896401	0.896488	0.896918	0.898724	0.896994	0.889965	0.875195	0.850084	0.818229	0.779959	0.737047	0.696386	0.655535	0.614842	0.574808	0.536593	0.5003	0.463597	0.426085
CLR	minimap2-svim	INS	25x	SIM	recall	0.923816	0.923816	0.922014	0.912804	0.890079	0.855441	0.813995	0.762939	0.707278	0.648313	0.588848	0.537191	0.489338	0.444989	0.403844	0.367004	0.333767	0.301832	0.270798
CLR	minimap2-svim	INS	25x	SIM	precision	0.870566	0.87073	0.873151	0.885071	0.904016	0.927393	0.946345	0.959703	0.970467	0.978691	0.98493	0.989672	0.992689	0.994407	0.996788	0.997551	0.998503	0.999006	0.998892
CLR	minimap2-svision	INS	25x	SIM	F1	0.764922	0.817233	0.849808	0.869733	0.87266	0.868011	0.85247	0.827064	0.795804	0.75795	0.715289	0.674836	0.634424	0.594885	0.553339	0.513566	0.479205	0.440551	0.40421
CLR	minimap2-svision	INS	25x	SIM	recall	0.960957	0.948543	0.929522	0.904995	0.875063	0.83612	0.793072	0.738512	0.683552	0.623986	0.566023	0.515467	0.468816	0.426169	0.384523	0.346781	0.316048	0.283212	0.253779
CLR	minimap2-svision	INS	25x	SIM	precision	0.635317	0.717857	0.782686	0.837115	0.870271	0.902431	0.921484	0.939745	0.952168	0.965159	0.971478	0.976854	0.980938	0.984733	0.986389	0.989432	0.990587	0.99124	0.992561
CLR	ngmlr-cutesv	INS	25x	SIM	F1	0.938713	0.937487	0.935193	0.931714	0.922878	0.909804	0.888036	0.861162	0.827133	0.789142	0.750969	0.709757	0.668932	0.629492	0.591627	0.556735	0.520838	0.490672	0.454004
CLR	ngmlr-cutesv	INS	25x	SIM	recall	0.89088	0.887276	0.882671	0.875563	0.859545	0.83612	0.79958	0.756933	0.705576	0.651917	0.601361	0.550205	0.502653	0.459405	0.420162	0.385824	0.352187	0.325158	0.293723
CLR	ngmlr-cutesv	INS	25x	SIM	precision	0.991974	0.993721	0.994361	0.995561	0.996287	0.99773	0.9985	0.998679	0.999291	0.99954	0.999667	0.999636	0.999602	0.999564	0.999524	0.999481	0.999432	0.999385	0.999319
CLR	ngmlr-cutesv2	INS	25x	SIM	F1	0.941498	0.938821	0.936082	0.932212	0.923151	0.909675	0.887851	0.861356	0.827408	0.789435	0.751359	0.709673	0.66902	0.629962	0.591924	0.557465	0.522041	0.491811	0.455438
CLR	ngmlr-cutesv2	INS	25x	SIM	recall	0.895785	0.889478	0.884072	0.876264	0.859846	0.835819	0.799279	0.757233	0.705977	0.652318	0.601862	0.550105	0.502753	0.459906	0.420463	0.386525	0.353289	0.326159	0.294924
CLR	ngmlr-cutesv2	INS	25x	SIM	precision	0.992128	0.993959	0.994594	0.995791	0.996519	0.997849	0.998499	0.99868	0.999291	0.99954	0.999667	0.999636	0.999602	0.999565	0.999524	0.999482	0.999434	0.999387	0.999322
CLR	ngmlr-debreak	INS	25x	SIM	F1	0.944328	0.943812	0.942766	0.938449	0.930257	0.918644	0.900451	0.874218	0.842849	0.804141	0.76621	0.726009	0.685959	0.647716	0.610667	0.576923	0.54515	0.513763	0.477751
CLR	ngmlr-debreak	INS	25x	SIM	recall	0.901692	0.900491	0.897888	0.887576	0.871959	0.850636	0.819501	0.776855	0.728601	0.67264	0.621083	0.569927	0.522074	0.479027	0.439584	0.405446	0.374712	0.34568	0.313845
CLR	ngmlr-debreak	INS	25x	SIM	precision	0.991196	0.991512	0.992366	0.995509	0.99691	0.998472	0.999146	0.999485	0.999588	0.999554	0.999839	0.999824	0.999808	0.999791	0.999772	0.999753	1	1	1
CLR	ngmlr-delly	INS	25x	SIM	F1	0.937866	0.937866	0.928583	0.913942	0.895977	0.872081	0.841562	0.806615	0.76642	0.72323	0.675855	0.632825	0.59123	0.548031	0.508249	0.467756	0.433276	0.403898	0.367113
CLR	ngmlr-delly	INS	25x	SIM	recall	0.89078	0.89078	0.870157	0.843628	0.812694	0.773951	0.7269	0.676244	0.621484	0.566623	0.510562	0.463009	0.419762	0.377515	0.340775	0.305336	0.276604	0.253078	0.224847
CLR	ngmlr-delly	INS	25x	SIM	precision	0.990207	0.990207	0.995419	0.997042	0.998278	0.998708	0.999174	0.99926	0.999517	0.99947	0.999412	0.999352	0.999523	0.99947	0.999413	0.999345	0.999277	0.999605	0.999555
CLR	ngmlr-nanosv	INS	25x	SIM	F1	0.69615	0.763504	0.798138	0.801755	0.788642	0.764651	0.731755	0.695342	0.656004	0.612797	0.571368	0.533285	0.492305	0.454167	0.417206	0.382436	0.354062	0.321743	0.292342
CLR	ngmlr-nanosv	INS	25x	SIM	recall	0.888778	0.871659	0.823706	0.768445	0.711783	0.657023	0.60026	0.547002	0.496847	0.446791	0.403544	0.366103	0.328261	0.295125	0.264591	0.237161	0.215737	0.192211	0.171589
CLR	ngmlr-nanosv	INS	25x	SIM	precision	0.572147	0.679226	0.774109	0.838083	0.884108	0.914449	0.937021	0.954077	0.965189	0.975093	0.978161	0.981481	0.984094	0.984965	0.985826	0.987083	0.986722	0.986639	0.986759
CLR	ngmlr-nanovar	INS	25x	SIM	F1	0.872517	0.871934	0.871253	0.870778	0.868982	0.86355	0.85347	0.837646	0.812313	0.777475	0.742183	0.703243	0.664851	0.629496	0.593071	0.553744	0.522566	0.492134	0.455772
CLR	ngmlr-nanovar	INS	25x	SIM	recall	0.791371	0.789969	0.788567	0.787266	0.784163	0.774852	0.757734	0.732406	0.693463	0.643408	0.595255	0.546001	0.500951	0.461708	0.423266	0.384223	0.35469	0.32726	0.295825
CLR	ngmlr-nanovar	INS	25x	SIM	precision	0.972205	0.972876	0.97331	0.974111	0.974375	0.97518	0.976897	0.978206	0.980328	0.982121	0.985416	0.987686	0.988152	0.988851	0.990396	0.990963	0.992159	0.991808	0.992277
CLR	ngmlr-pbsv	INS	25x	SIM	F1	0.92196	0.921384	0.920453	0.917016	0.905558	0.884718	0.856558	0.822446	0.781468	0.73892	0.696828	0.654084	0.608931	0.566046	0.527455	0.489312	0.453434	0.413837	0.371119
CLR	ngmlr-pbsv	INS	25x	SIM	recall	0.864551	0.86355	0.861848	0.855141	0.835119	0.79978	0.753829	0.702072	0.644209	0.588347	0.53659	0.487436	0.438883	0.395535	0.358695	0.324257	0.293423	0.261087	0.227951
CLR	ngmlr-pbsv	INS	25x	SIM	precision	0.987536	0.987521	0.98761	0.988543	0.988975	0.98984	0.991703	0.99264	0.993056	0.993072	0.993513	0.993876	0.994104	0.994963	0.996108	0.996615	0.997278	0.997323	0.997809
CLR	ngmlr-picky	INS	25x	SIM	F1	0.244902	0.182793	0.127915	0.0874725	0.0579203	0.0369388	0.0243251	0.0141153	0.00718204	0.00459449	0.00259948	0.0020002	0.0010006	0.00060048	0.00040036	0.00040036	0.0002002	0	0
CLR	ngmlr-picky	INS	25x	SIM	recall	0.140054	0.100711	0.0683752	0.0457503	0.0298328	0.0188207	0.0123135	0.00710782	0.00360396	0.00230253	0.00130143	0.0010011	0.000500551	0.00030033	0.00020022	0.00020022	0.00010011	0	0
CLR	ngmlr-picky	INS	25x	SIM	precision	0.974234	0.988212	0.989855	0.993478	0.990033	0.989474	0.991935	1	1	1	1	1	1	1	1	1	1	0	0
CLR	ngmlr-sniffles	INS	25x	SIM	F1	0.907958	0.906992	0.903371	0.898807	0.889948	0.879476	0.859957	0.837331	0.808217	0.776473	0.740559	0.702471	0.662476	0.6267	0.587595	0.553191	0.518343	0.486179	0.448824
CLR	ngmlr-sniffles	INS	25x	SIM	recall	0.838923	0.833717	0.826409	0.8185	0.803884	0.786765	0.756132	0.721694	0.679447	0.635699	0.588948	0.542096	0.495845	0.456802	0.416358	0.382621	0.350085	0.321353	0.289518
CLR	ngmlr-sniffles	INS	25x	SIM	precision	0.989374	0.994388	0.996139	0.996587	0.996649	0.996955	0.996833	0.997095	0.997208	0.99733	0.997288	0.997605	0.997784	0.997813	0.99808	0.998172	0.998002	0.998134	0.99793
CLR	ngmlr-sniffles2	INS	25x	SIM	F1	0.933721	0.93248	0.931011	0.928107	0.920615	0.910642	0.891736	0.86756	0.834945	0.797103	0.760652	0.721921	0.680663	0.641026	0.603905	0.571306	0.536239	0.50642	0.466927
CLR	ngmlr-sniffles2	INS	25x	SIM	recall	0.89979	0.897287	0.893683	0.886575	0.869557	0.849334	0.815097	0.774152	0.721894	0.666633	0.616578	0.567224	0.517669	0.47302	0.433477	0.400641	0.367004	0.339574	0.304935
CLR	ngmlr-sniffles2	INS	25x	SIM	precision	0.970312	0.970547	0.971593	0.973722	0.978043	0.98149	0.984284	0.986604	0.989978	0.99107	0.992587	0.992642	0.993468	0.994109	0.995174	0.995275	0.995114	0.995597	0.996076
CLR	ngmlr-svim	INS	25x	SIM	F1	0.927308	0.927308	0.924185	0.91825	0.905495	0.886122	0.858929	0.826573	0.787769	0.744192	0.702531	0.659289	0.62028	0.57755	0.540288	0.503445	0.464459	0.430569	0.39205
CLR	ngmlr-svim	INS	25x	SIM	recall	0.879267	0.879267	0.87316	0.861347	0.83642	0.801582	0.756432	0.706878	0.651216	0.593253	0.541896	0.492041	0.449795	0.406147	0.370207	0.33647	0.302533	0.274402	0.243868
CLR	ngmlr-svim	INS	25x	SIM	precision	0.980902	0.980902	0.981544	0.983202	0.987005	0.990598	0.993557	0.995068	0.996782	0.998147	0.998524	0.998781	0.998888	0.999261	0.999459	0.999405	0.999339	0.999271	0.99918
CLR	ngmlr-svision	INS	25x	SIM	F1	0.927729	0.939837	0.937807	0.929004	0.915122	0.897314	0.871711	0.840732	0.80465	0.761215	0.72066	0.677247	0.639271	0.597193	0.559839	0.522363	0.488506	0.454496	0.416574
CLR	ngmlr-svision	INS	25x	SIM	recall	0.941335	0.925818	0.907999	0.883572	0.85484	0.821003	0.777856	0.729002	0.675643	0.615777	0.564321	0.512664	0.470317	0.425969	0.388928	0.353689	0.323356	0.294224	0.26319
CLR	ngmlr-svision	INS	25x	SIM	precision	0.914511	0.954287	0.969639	0.979361	0.98455	0.989264	0.991324	0.99291	0.994548	0.996598	0.996817	0.997468	0.997664	0.998592	0.998715	0.998587	0.998454	0.998302	0.998481
CLR	pbmm2-cutesv	INS	25x	SIM	F1	0.958745	0.958983	0.959164	0.95698	0.951341	0.939888	0.920788	0.895421	0.865153	0.82575	0.785537	0.746287	0.706491	0.663505	0.62854	0.593853	0.561416	0.529892	0.490637
CLR	pbmm2-cutesv	INS	25x	SIM	recall	0.932926	0.932726	0.932326	0.92752	0.916008	0.893783	0.858244	0.814296	0.764641	0.704975	0.648113	0.596156	0.547002	0.497147	0.458805	0.422665	0.39053	0.360697	0.325258
CLR	pbmm2-cutesv	INS	25x	SIM	precision	0.986033	0.986761	0.987593	0.988372	0.98951	0.991009	0.993165	0.994498	0.996088	0.996462	0.99692	0.997487	0.997262	0.997189	0.997606	0.998109	0.998209	0.998061	0.998157
CLR	pbmm2-cutesv2	INS	25x	SIM	F1	0.959346	0.959375	0.959453	0.957433	0.951639	0.940446	0.921459	0.896282	0.865761	0.826871	0.786641	0.747528	0.707698	0.664887	0.630325	0.595335	0.563649	0.531943	0.494616
CLR	pbmm2-cutesv2	INS	25x	SIM	recall	0.934328	0.933827	0.933327	0.928822	0.917009	0.894784	0.859746	0.815797	0.765742	0.706677	0.649615	0.597858	0.548503	0.498649	0.460707	0.424167	0.392732	0.362599	0.328762
CLR	pbmm2-cutesv2	INS	25x	SIM	precision	0.985741	0.986359	0.987083	0.987862	0.988987	0.991019	0.992718	0.994387	0.995834	0.99633	0.996927	0.997161	0.997088	0.997397	0.997615	0.998115	0.997965	0.998071	0.998176
CLR	pbmm2-debreak	INS	25x	SIM	F1	0.973635	0.97322	0.973207	0.970175	0.96157	0.949153	0.930133	0.905059	0.873895	0.834296	0.794425	0.752389	0.711928	0.671057	0.634916	0.600196	0.567372	0.533832	0.494953
CLR	pbmm2-debreak	INS	25x	SIM	recall	0.963059	0.960457	0.958154	0.947642	0.929322	0.905396	0.870958	0.82741	0.776654	0.715988	0.659025	0.603063	0.552708	0.504955	0.465112	0.428772	0.396036	0.364101	0.328862
CLR	pbmm2-debreak	INS	25x	SIM	precision	0.984445	0.986327	0.98874	0.993806	0.996137	0.997353	0.997935	0.998792	0.99897	0.999441	0.999848	1	1	1	1	1	1	1	1
CLR	pbmm2-delly	INS	25x	SIM	F1	0.957132	0.957132	0.952341	0.938129	0.920289	0.896282	0.864284	0.825934	0.786746	0.738815	0.691759	0.647676	0.604817	0.559792	0.522517	0.483491	0.443804	0.411638	0.373759
CLR	pbmm2-delly	INS	25x	SIM	recall	0.928722	0.928722	0.914206	0.886475	0.85414	0.813195	0.761538	0.703974	0.648914	0.586045	0.528982	0.479127	0.433677	0.388728	0.353689	0.318851	0.285214	0.259185	0.229853
CLR	pbmm2-delly	INS	25x	SIM	precision	0.987335	0.987335	0.993797	0.996175	0.997545	0.998279	0.999081	0.999006	0.998921	0.999317	0.999244	0.999165	0.999077	0.999743	0.999717	0.999686	0.999649	0.999614	0.999565
CLR	pbmm2-nanosv	INS	25x	SIM	F1	0.68087	0.760555	0.807155	0.821791	0.812985	0.790611	0.760893	0.727452	0.687593	0.64174	0.597815	0.556562	0.515259	0.472785	0.433177	0.397566	0.365523	0.333528	0.299949
CLR	pbmm2-nanosv	INS	25x	SIM	recall	0.937431	0.921514	0.874061	0.8185	0.760937	0.703073	0.64511	0.589849	0.533987	0.478526	0.429973	0.387626	0.348183	0.310441	0.277105	0.248573	0.223946	0.20032	0.176594
CLR	pbmm2-nanosv	INS	25x	SIM	precision	0.534566	0.647464	0.749764	0.825108	0.872675	0.903047	0.927328	0.948792	0.965255	0.97392	0.980594	0.986497	0.990601	0.991051	0.991759	0.992406	0.993781	0.995522	0.994924
CLR	pbmm2-pbsv	INS	25x	SIM	F1	0.959314	0.95926	0.959089	0.956254	0.947905	0.934902	0.913553	0.884403	0.846283	0.804614	0.762347	0.719554	0.675717	0.635415	0.598402	0.562639	0.528693	0.492083	0.4486
CLR	pbmm2-pbsv	INS	25x	SIM	recall	0.924117	0.924016	0.923516	0.91801	0.902593	0.879167	0.842126	0.793873	0.734408	0.673841	0.616578	0.562519	0.510762	0.466113	0.42737	0.391831	0.359696	0.326659	0.289418
CLR	pbmm2-pbsv	INS	25x	SIM	precision	0.997299	0.997299	0.997513	0.997824	0.998008	0.998181	0.99822	0.998238	0.998367	0.998368	0.998379	0.998223	0.998044	0.997857	0.997663	0.997452	0.997225	0.996945	0.996897
CLR	pbmm2-picky	INS	25x	SIM	F1	0.0287486	0.0119284	0.00359461	0.00120012	0.0008004	0.00060036	0.00020016	0	0	0	0	0	0	0	0	0	0	0	0
CLR	pbmm2-picky	INS	25x	SIM	recall	0.0146161	0.00600661	0.00180198	0.000600661	0.00040044	0.00030033	0.00010011	0	0	0	0	0	0	0	0	0	0	0	0
CLR	pbmm2-picky	INS	25x	SIM	precision	0.869048	0.84507	0.692308	0.6	0.666667	0.6	0.333333	0	0	0	0	0	0	0	0	0	0	0	0
CLR	pbmm2-sniffles	INS	25x	SIM	F1	0.929353	0.930591	0.929592	0.926658	0.919475	0.909494	0.8948	0.873161	0.847229	0.815221	0.778615	0.741636	0.704014	0.66507	0.629356	0.595503	0.562433	0.531477	0.495192
CLR	pbmm2-sniffles	INS	25x	SIM	recall	0.888277	0.883171	0.878967	0.87276	0.859045	0.841526	0.816598	0.781159	0.740615	0.692762	0.641506	0.592552	0.546001	0.50045	0.461007	0.425568	0.392532	0.362999	0.329963
CLR	pbmm2-sniffles	INS	25x	SIM	precision	0.974412	0.983391	0.986406	0.987652	0.98905	0.989407	0.989567	0.989726	0.989699	0.990269	0.990264	0.990959	0.990736	0.991079	0.991389	0.991371	0.991654	0.991794	0.991875
CLR	pbmm2-sniffles2	INS	25x	SIM	F1	0.964141	0.963392	0.96269	0.959519	0.95161	0.939636	0.922245	0.897955	0.867126	0.82782	0.789032	0.748501	0.708854	0.667022	0.631816	0.596395	0.566967	0.534642	0.497747
CLR	pbmm2-sniffles2	INS	25x	SIM	recall	0.943438	0.941836	0.940234	0.933727	0.917409	0.894484	0.862649	0.819702	0.768946	0.70898	0.653919	0.60006	0.550606	0.501752	0.462809	0.425668	0.396236	0.365402	0.331765
CLR	pbmm2-sniffles2	INS	25x	SIM	precision	0.985774	0.985957	0.986244	0.986775	0.988459	0.989589	0.990688	0.992726	0.994047	0.994523	0.994519	0.994525	0.994755	0.994642	0.995264	0.995785	0.996225	0.995907	0.996093
CLR	pbmm2-svim	INS	25x	SIM	F1	0.944027	0.944027	0.942983	0.941254	0.93372	0.923028	0.903903	0.877437	0.843644	0.801983	0.761092	0.718632	0.676813	0.635035	0.59784	0.561393	0.528355	0.493516	0.45368
CLR	pbmm2-svim	INS	25x	SIM	recall	0.937932	0.937932	0.934628	0.925518	0.902593	0.873961	0.835719	0.788367	0.733807	0.672039	0.615677	0.561618	0.511963	0.465612	0.426669	0.390429	0.359095	0.32766	0.293423
CLR	pbmm2-svim	INS	25x	SIM	precision	0.950203	0.950203	0.951488	0.957535	0.967071	0.977932	0.984202	0.989197	0.992149	0.994224	0.996436	0.997511	0.998243	0.998283	0.99836	0.99872	0.999443	0.999389	0.999659
CLR	pbmm2-svision	INS	25x	SIM	F1	0.867299	0.910185	0.926306	0.934014	0.928026	0.916838	0.894911	0.866782	0.831904	0.79114	0.749875	0.705966	0.663862	0.621555	0.583369	0.545428	0.51021	0.474548	0.435783
CLR	pbmm2-svision	INS	25x	SIM	recall	0.961157	0.95415	0.943137	0.925318	0.89969	0.868055	0.824807	0.774152	0.71839	0.657924	0.602062	0.546701	0.497647	0.451497	0.412253	0.375313	0.342677	0.311242	0.278707
CLR	pbmm2-svision	INS	25x	SIM	precision	0.790141	0.870093	0.910066	0.942875	0.958204	0.971432	0.978039	0.984594	0.988021	0.992	0.993885	0.996169	0.996792	0.997126	0.997336	0.997605	0.99825	0.998394	0.998565
CLR	winnowmap-cutesv	INS	25x	SIM	F1	0.946676	0.946741	0.946801	0.945175	0.939329	0.928488	0.911987	0.885738	0.852313	0.815549	0.777284	0.7382	0.697647	0.656696	0.62077	0.586007	0.554062	0.521726	0.486188
CLR	winnowmap-cutesv	INS	25x	SIM	recall	0.915307	0.914706	0.914005	0.910401	0.898188	0.876064	0.84543	0.800481	0.747022	0.692061	0.638502	0.587146	0.537291	0.490139	0.450896	0.415057	0.383722	0.353389	0.321554
CLR	winnowmap-cutesv	INS	25x	SIM	precision	0.980272	0.981102	0.982037	0.98271	0.98442	0.987586	0.989919	0.991322	0.992155	0.992677	0.993149	0.993899	0.994441	0.994718	0.996019	0.996395	0.996361	0.996331	0.996278
CLR	winnowmap-cutesv2	INS	25x	SIM	F1	0.949081	0.948984	0.948942	0.947314	0.941754	0.930956	0.914738	0.888901	0.856281	0.819672	0.782012	0.742947	0.7035	0.664221	0.628254	0.593155	0.562006	0.530082	0.49481
CLR	winnowmap-cutesv2	INS	25x	SIM	recall	0.919912	0.919011	0.91821	0.914406	0.902393	0.880769	0.850636	0.805786	0.753028	0.698268	0.64501	0.593152	0.544299	0.498548	0.459005	0.422465	0.391531	0.361197	0.329262
CLR	winnowmap-cutesv2	INS	25x	SIM	precision	0.98016	0.980979	0.981803	0.982679	0.984706	0.987208	0.989289	0.991134	0.992348	0.992176	0.992911	0.993961	0.994331	0.994806	0.995225	0.995283	0.995419	0.995585	0.995159
CLR	winnowmap-debreak	INS	25x	SIM	F1	0.964707	0.965398	0.965549	0.963173	0.955031	0.94168	0.923821	0.898204	0.864331	0.825244	0.787452	0.746141	0.705951	0.66493	0.627421	0.591172	0.560208	0.528177	0.490024
CLR	winnowmap-debreak	INS	25x	SIM	recall	0.949544	0.948243	0.94554	0.93603	0.917409	0.892282	0.860146	0.816198	0.761838	0.702973	0.649615	0.595255	0.5457	0.498148	0.457203	0.419662	0.389128	0.358895	0.324557
CLR	winnowmap-debreak	INS	25x	SIM	precision	0.980362	0.983185	0.986423	0.991937	0.99587	0.996868	0.997678	0.99853	0.998688	0.999004	0.999538	0.999496	0.99945	0.999598	0.999562	0.999762	0.999743	0.999721	0.999692
CLR	winnowmap-delly	INS	25x	SIM	F1	0.95397	0.95397	0.946491	0.930895	0.907006	0.880305	0.848405	0.811229	0.769458	0.723684	0.678309	0.63394	0.584626	0.538872	0.502399	0.462758	0.429279	0.393664	0.357748
CLR	winnowmap-delly	INS	25x	SIM	recall	0.924317	0.924317	0.903994	0.873861	0.831415	0.787066	0.737311	0.682751	0.625488	0.567124	0.513265	0.464111	0.413054	0.368806	0.335469	0.301031	0.273301	0.24507	0.21784
CLR	winnowmap-delly	INS	25x	SIM	precision	0.985589	0.985589	0.993181	0.995893	0.997717	0.998603	0.998915	0.999267	0.99952	0.999647	0.999805	0.999784	1	1	1	1	1	1	1
CLR	winnowmap-nanosv	INS	25x	SIM	F1	0.649808	0.724901	0.771523	0.784994	0.780586	0.762814	0.736551	0.705853	0.666452	0.626122	0.585769	0.542149	0.503515	0.467315	0.430987	0.39393	0.36049	0.330948	0.301254
CLR	winnowmap-nanosv	INS	25x	SIM	recall	0.913205	0.893082	0.84513	0.79077	0.734208	0.680148	0.625688	0.574031	0.518771	0.467915	0.422365	0.377615	0.340575	0.307739	0.276804	0.246872	0.221043	0.199119	0.177996
CLR	winnowmap-nanosv	INS	25x	SIM	precision	0.50434	0.610025	0.70971	0.779301	0.83322	0.868354	0.895159	0.916267	0.931679	0.945962	0.955389	0.960774	0.96538	0.970635	0.972906	0.974318	0.976559	0.979321	0.979614
CLR	winnowmap-nanovar	INS	25x	SIM	F1	0.845161	0.845264	0.84526	0.844854	0.843876	0.83971	0.832422	0.81971	0.798818	0.767064	0.733164	0.695429	0.659081	0.624393	0.590875	0.555915	0.524991	0.496508	0.46353
CLR	winnowmap-nanovar	INS	25x	SIM	recall	0.786866	0.786665	0.786365	0.785564	0.783262	0.775653	0.762339	0.739413	0.703774	0.65422	0.605967	0.555912	0.510261	0.469717	0.432376	0.396136	0.365402	0.338072	0.308239
CLR	winnowmap-nanovar	INS	25x	SIM	precision	0.912786	0.913296	0.913691	0.913823	0.91466	0.915298	0.916697	0.919572	0.923542	0.92695	0.927947	0.92844	0.930449	0.930952	0.932829	0.931717	0.932074	0.934422	0.934163
CLR	winnowmap-pbsv	INS	25x	SIM	F1	0.953578	0.953469	0.953034	0.950227	0.943141	0.931329	0.912248	0.88399	0.850126	0.810596	0.769957	0.726511	0.684594	0.644908	0.609088	0.572547	0.540371	0.504588	0.46465
CLR	winnowmap-pbsv	INS	25x	SIM	recall	0.919211	0.919011	0.91821	0.912604	0.899189	0.877766	0.844028	0.796776	0.743318	0.684653	0.628591	0.57283	0.522475	0.477725	0.439483	0.402543	0.371509	0.338572	0.303634
CLR	winnowmap-pbsv	INS	25x	SIM	precision	0.990614	0.990612	0.990604	0.991085	0.99161	0.991855	0.992466	0.992642	0.99278	0.993319	0.993355	0.992886	0.992583	0.9921	0.991866	0.991126	0.990657	0.990047	0.989237
CLR	winnowmap-picky	INS	25x	SIM	F1	0.0487282	0.0229498	0.0119403	0.00499301	0.0020002	0.00080056	0.0002002	0.0002002	0.0002002	0	0	0	0	0	0	0	0	0	0
CLR	winnowmap-picky	INS	25x	SIM	recall	0.0250275	0.0116128	0.00600661	0.00250275	0.0010011	0.00040044	0.00010011	0.00010011	0.00010011	0	0	0	0	0	0	0	0	0	0
CLR	winnowmap-picky	INS	25x	SIM	precision	0.919118	0.966667	0.983607	1	1	1	1	1	1	0	0	0	0	0	0	0	0	0	0
CLR	winnowmap-sniffles	INS	25x	SIM	F1	0.889018	0.892088	0.891571	0.888205	0.881502	0.872569	0.857493	0.838962	0.81527	0.782961	0.750292	0.709514	0.672819	0.635592	0.599446	0.566726	0.536525	0.506001	0.471383
CLR	winnowmap-sniffles	INS	25x	SIM	recall	0.843228	0.837521	0.831815	0.823606	0.810992	0.795175	0.769547	0.739814	0.703374	0.656923	0.611673	0.559215	0.514566	0.47232	0.433277	0.39984	0.370207	0.341876	0.310842
CLR	winnowmap-sniffles	INS	25x	SIM	precision	0.940067	0.95426	0.960578	0.9638	0.965439	0.966654	0.968136	0.968799	0.969505	0.968847	0.970149	0.970297	0.971645	0.971382	0.972366	0.972723	0.974183	0.973212	0.974882
CLR	winnowmap-sniffles2	INS	25x	SIM	F1	0.956499	0.956169	0.955606	0.953029	0.946192	0.935159	0.919044	0.89556	0.862927	0.824486	0.786233	0.74675	0.707043	0.667553	0.6315	0.596201	0.565389	0.53072	0.496921
CLR	winnowmap-sniffles2	INS	25x	SIM	recall	0.933327	0.932526	0.930924	0.925218	0.911002	0.888678	0.858044	0.816798	0.76384	0.705176	0.650616	0.598058	0.548704	0.502453	0.462609	0.425768	0.394934	0.361898	0.331164
CLR	winnowmap-sniffles2	INS	25x	SIM	precision	0.980852	0.981043	0.981632	0.982564	0.984209	0.986772	0.98938	0.991132	0.991553	0.992392	0.993275	0.993845	0.993835	0.994255	0.994619	0.994156	0.994705	0.994772	0.994887
CLR	winnowmap-svim	INS	25x	SIM	F1	0.895478	0.895522	0.895341	0.894436	0.890419	0.880557	0.862247	0.833695	0.79706	0.756027	0.713692	0.669849	0.626046	0.583345	0.547199	0.506501	0.471317	0.437651	0.400704
CLR	winnowmap-svim	INS	25x	SIM	recall	0.910001	0.910001	0.906097	0.893183	0.867154	0.829913	0.785164	0.731705	0.67314	0.613775	0.558614	0.505756	0.456702	0.412354	0.376915	0.339273	0.308439	0.280208	0.250576
CLR	winnowmap-svim	INS	25x	SIM	precision	0.881412	0.881497	0.884837	0.895693	0.914968	0.937783	0.956114	0.968721	0.9769	0.984109	0.98796	0.99156	0.994984	0.996613	0.998144	0.998821	0.998703	0.998929	0.999601
CLR	winnowmap-svision	INS	25x	SIM	F1	0.767268	0.82484	0.855903	0.872227	0.87024	0.86022	0.842627	0.812382	0.776838	0.738402	0.697091	0.654698	0.611027	0.566078	0.528526	0.488788	0.456222	0.420313	0.382362
CLR	winnowmap-svision	INS	25x	SIM	recall	0.951346	0.937431	0.91841	0.891481	0.853339	0.811693	0.766243	0.70938	0.652718	0.595956	0.542096	0.49104	0.442687	0.396436	0.360296	0.324056	0.296026	0.266393	0.23656
CLR	winnowmap-svision	INS	25x	SIM	precision	0.642876	0.736395	0.801363	0.853787	0.887824	0.914918	0.935926	0.950376	0.959247	0.970334	0.976203	0.981982	0.985953	0.989505	0.99146	0.994165	0.994284	0.995511	0.996626
CLR	lra-cutesv	INV	25x	SIM	F1	0.504673	0.504673	0.514286	0.514286	0.519231	0.505051	0.5	0.466667	0.452381	0.444444	0.405405	0.318841	0.318841	0.276923	0.28125	0.140351	0.142857	0.0740741	0.0384615
CLR	lra-cutesv	INV	25x	SIM	recall	0.529412	0.529412	0.529412	0.529412	0.529412	0.490196	0.470588	0.411765	0.372549	0.352941	0.294118	0.215686	0.215686	0.176471	0.176471	0.0784314	0.0784314	0.0392157	0.0196078
CLR	lra-cutesv	INV	25x	SIM	precision	0.482143	0.482143	0.5	0.5	0.509434	0.520833	0.533333	0.538462	0.575758	0.6	0.652174	0.611111	0.611111	0.642857	0.692308	0.666667	0.8	0.666667	1
CLR	lra-cutesv2	INV	25x	SIM	F1	0.5	0.5	0.504854	0.509804	0.514851	0.489362	0.483516	0.428571	0.425	0.4	0.323529	0.222222	0.222222	0.169492	0.172414	0.109091	0.0740741	0.0377358	0.0384615
CLR	lra-cutesv2	INV	25x	SIM	recall	0.509804	0.509804	0.509804	0.509804	0.509804	0.45098	0.431373	0.352941	0.333333	0.294118	0.215686	0.137255	0.137255	0.0980392	0.0980392	0.0588235	0.0392157	0.0196078	0.0196078
CLR	lra-cutesv2	INV	25x	SIM	precision	0.490566	0.490566	0.5	0.509804	0.52	0.534884	0.55	0.545455	0.586207	0.625	0.647059	0.583333	0.583333	0.625	0.714286	0.75	0.666667	0.5	1
CLR	lra-debreak	INV	25x	SIM	F1	0.781818	0.788462	0.8	0.8125	0.764045	0.735632	0.716049	0.631579	0.575342	0.521739	0.5	0.430769	0.40625	0.380952	0.354839	0.210526	0.145455	0.0384615	0
CLR	lra-debreak	INV	25x	SIM	recall	0.843137	0.803922	0.784314	0.764706	0.666667	0.627451	0.568627	0.470588	0.411765	0.352941	0.333333	0.27451	0.254902	0.235294	0.215686	0.117647	0.0784314	0.0196078	0
CLR	lra-debreak	INV	25x	SIM	precision	0.728814	0.773585	0.816327	0.866667	0.894737	0.888889	0.966667	0.96	0.954545	1	1	1	1	1	1	1	1	1	0
CLR	lra-sniffles2	INV	25x	SIM	F1	0.7	0.7	0.7	0.7	0.666667	0.613333	0.575342	0.514286	0.430769	0.40625	0.327869	0.3	0.3	0.3	0.241379	0.210526	0.178571	0.0384615	0
CLR	lra-sniffles2	INV	25x	SIM	recall	0.54902	0.54902	0.54902	0.54902	0.509804	0.45098	0.411765	0.352941	0.27451	0.254902	0.196078	0.176471	0.176471	0.176471	0.137255	0.117647	0.0980392	0.0196078	0
CLR	lra-sniffles2	INV	25x	SIM	precision	0.965517	0.965517	0.965517	0.965517	0.962963	0.958333	0.954545	0.947368	1	1	1	1	1	1	1	1	1	1	0
CLR	lra-svim	INV	25x	SIM	F1	0.486486	0.486486	0.486486	0.465753	0.307692	0.262295	0.262295	0.233333	0.175439	0.145455	0.111111	0.0754717	0.0384615	0	0	0	0	0	0
CLR	lra-svim	INV	25x	SIM	recall	0.352941	0.352941	0.352941	0.333333	0.196078	0.156863	0.156863	0.137255	0.0980392	0.0784314	0.0588235	0.0392157	0.0196078	0	0	0	0	0	0
CLR	lra-svim	INV	25x	SIM	precision	0.782609	0.782609	0.782609	0.772727	0.714286	0.8	0.8	0.777778	0.833333	1	1	1	1	0	0	0	0	0	0
CLR	lra-svision	INV	25x	SIM	F1	0.680412	0.644444	0.635294	0.658537	0.632911	0.641026	0.586667	0.547945	0.463768	0.354839	0.271186	0.241379	0.241379	0.178571	0.145455	0.145455	0.111111	0.0384615	0
CLR	lra-svision	INV	25x	SIM	recall	0.647059	0.568627	0.529412	0.529412	0.490196	0.490196	0.431373	0.392157	0.313725	0.215686	0.156863	0.137255	0.137255	0.0980392	0.0784314	0.0784314	0.0588235	0.0196078	0
CLR	lra-svision	INV	25x	SIM	precision	0.717391	0.74359	0.794118	0.870968	0.892857	0.925926	0.916667	0.909091	0.888889	1	1	1	1	1	1	1	1	1	0
CLR	minimap2-cutesv	INV	25x	SIM	F1	0.393162	0.393162	0.393162	0.393162	0.396552	0.396396	0.407407	0.407407	0.38835	0.408602	0.313253	0.253165	0.25974	0.197183	0.173913	0.181818	0.153846	0.153846	0.16129
CLR	minimap2-cutesv	INV	25x	SIM	recall	0.45098	0.45098	0.45098	0.45098	0.45098	0.431373	0.431373	0.431373	0.392157	0.372549	0.254902	0.196078	0.196078	0.137255	0.117647	0.117647	0.0980392	0.0980392	0.0980392
CLR	minimap2-cutesv	INV	25x	SIM	precision	0.348485	0.348485	0.348485	0.348485	0.353846	0.366667	0.385965	0.385965	0.384615	0.452381	0.40625	0.357143	0.384615	0.35	0.333333	0.4	0.357143	0.357143	0.454545
CLR	minimap2-cutesv2	INV	25x	SIM	F1	0.392857	0.396396	0.396396	0.4	0.4	0.4	0.412371	0.395604	0.363636	0.37037	0.315789	0.228571	0.1875	0.163934	0.137931	0.137931	0.107143	0.0740741	0.0384615
CLR	minimap2-cutesv2	INV	25x	SIM	recall	0.431373	0.431373	0.431373	0.431373	0.411765	0.392157	0.392157	0.352941	0.313725	0.294118	0.235294	0.156863	0.117647	0.0980392	0.0784314	0.0784314	0.0588235	0.0392157	0.0196078
CLR	minimap2-cutesv2	INV	25x	SIM	precision	0.360656	0.366667	0.366667	0.372881	0.388889	0.408163	0.434783	0.45	0.432432	0.5	0.48	0.421053	0.461538	0.5	0.571429	0.571429	0.6	0.666667	1
CLR	minimap2-debreak	INV	25x	SIM	F1	0.55814	0.564706	0.547619	0.54321	0.525	0.493506	0.5	0.5	0.459459	0.394366	0.4	0.382353	0.382353	0.307692	0.307692	0.290323	0.262295	0.262295	0.237288
CLR	minimap2-debreak	INV	25x	SIM	recall	0.470588	0.470588	0.45098	0.431373	0.411765	0.372549	0.372549	0.372549	0.333333	0.27451	0.27451	0.254902	0.254902	0.196078	0.196078	0.176471	0.156863	0.156863	0.137255
CLR	minimap2-debreak	INV	25x	SIM	precision	0.685714	0.705882	0.69697	0.733333	0.724138	0.730769	0.76	0.76	0.73913	0.7	0.736842	0.764706	0.764706	0.714286	0.714286	0.818182	0.8	0.8	0.875
CLR	minimap2-nanovar	INV	25x	SIM	F1	0.389381	0.389381	0.389381	0.389381	0.389381	0.381818	0.381818	0.366972	0.37037	0.333333	0.285714	0.240964	0.240964	0.236842	0.191781	0.197183	0.176471	0.15873	0.166667
CLR	minimap2-nanovar	INV	25x	SIM	recall	0.431373	0.431373	0.431373	0.431373	0.431373	0.411765	0.411765	0.392157	0.392157	0.313725	0.254902	0.196078	0.196078	0.176471	0.137255	0.137255	0.117647	0.0980392	0.0980392
CLR	minimap2-nanovar	INV	25x	SIM	precision	0.354839	0.354839	0.354839	0.354839	0.354839	0.355932	0.355932	0.344828	0.350877	0.355556	0.325	0.3125	0.3125	0.36	0.318182	0.35	0.352941	0.416667	0.555556
CLR	minimap2-pbsv	INV	25x	SIM	F1	0.487179	0.487179	0.487179	0.487179	0.467532	0.453333	0.459459	0.459459	0.422535	0.333333	0.253968	0.253968	0.225806	0.196721	0.2	0.142857	0.142857	0.142857	0.111111
CLR	minimap2-pbsv	INV	25x	SIM	recall	0.372549	0.372549	0.372549	0.372549	0.352941	0.333333	0.333333	0.333333	0.294118	0.215686	0.156863	0.156863	0.137255	0.117647	0.117647	0.0784314	0.0784314	0.0784314	0.0588235
CLR	minimap2-pbsv	INV	25x	SIM	precision	0.703704	0.703704	0.703704	0.703704	0.692308	0.708333	0.73913	0.73913	0.75	0.733333	0.666667	0.666667	0.636364	0.6	0.666667	0.8	0.8	0.8	1
CLR	minimap2-picky	INV	25x	SIM	F1	0.541667	0.534884	0.52381	0.487179	0.422535	0.38806	0.285714	0.229508	0.237288	0.206897	0.178571	0.111111	0.111111	0.0754717	0.0754717	0.0384615	0.0384615	0.0384615	0.0384615
CLR	minimap2-picky	INV	25x	SIM	recall	0.509804	0.45098	0.431373	0.372549	0.294118	0.254902	0.176471	0.137255	0.137255	0.117647	0.0980392	0.0588235	0.0588235	0.0392157	0.0392157	0.0196078	0.0196078	0.0196078	0.0196078
CLR	minimap2-picky	INV	25x	SIM	precision	0.577778	0.657143	0.666667	0.703704	0.75	0.8125	0.75	0.7	0.875	0.857143	1	1	1	1	1	1	1	1	1
CLR	minimap2-sniffles	INV	25x	SIM	F1	0.611111	0.640777	0.64	0.637363	0.629213	0.571429	0.560976	0.560976	0.525	0.493506	0.416667	0.376812	0.376812	0.358209	0.3125	0.258065	0.262295	0.262295	0.237288
CLR	minimap2-sniffles	INV	25x	SIM	recall	0.647059	0.647059	0.627451	0.568627	0.54902	0.470588	0.45098	0.45098	0.411765	0.372549	0.294118	0.254902	0.254902	0.235294	0.196078	0.156863	0.156863	0.156863	0.137255
CLR	minimap2-sniffles	INV	25x	SIM	precision	0.578947	0.634615	0.653061	0.725	0.736842	0.727273	0.741935	0.741935	0.724138	0.730769	0.714286	0.722222	0.722222	0.75	0.769231	0.727273	0.8	0.8	0.875
CLR	minimap2-sniffles2	INV	25x	SIM	F1	0.55	0.55	0.55	0.55	0.531646	0.512821	0.512821	0.512821	0.473684	0.444444	0.328358	0.333333	0.333333	0.3125	0.290323	0.241379	0.241379	0.241379	0.145455
CLR	minimap2-sniffles2	INV	25x	SIM	recall	0.431373	0.431373	0.431373	0.431373	0.411765	0.392157	0.392157	0.392157	0.352941	0.313725	0.215686	0.215686	0.215686	0.196078	0.176471	0.137255	0.137255	0.137255	0.0784314
CLR	minimap2-sniffles2	INV	25x	SIM	precision	0.758621	0.758621	0.758621	0.758621	0.75	0.740741	0.740741	0.740741	0.72	0.761905	0.6875	0.733333	0.733333	0.769231	0.818182	1	1	1	1
CLR	minimap2-svim	INV	25x	SIM	F1	0.536585	0.536585	0.536585	0.536585	0.525	0.506329	0.506329	0.506329	0.473684	0.438356	0.347826	0.328358	0.328358	0.3125	0.290323	0.237288	0.237288	0.142857	0.109091
CLR	minimap2-svim	INV	25x	SIM	recall	0.431373	0.431373	0.431373	0.431373	0.411765	0.392157	0.392157	0.392157	0.352941	0.313725	0.235294	0.215686	0.215686	0.196078	0.176471	0.137255	0.137255	0.0784314	0.0588235
CLR	minimap2-svim	INV	25x	SIM	precision	0.709677	0.709677	0.709677	0.709677	0.724138	0.714286	0.714286	0.714286	0.72	0.727273	0.666667	0.6875	0.6875	0.769231	0.818182	0.875	0.875	0.8	0.75
CLR	minimap2-svision	INV	25x	SIM	F1	0.522727	0.5	0.5	0.5	0.461538	0.447368	0.410959	0.410959	0.394366	0.328358	0.276923	0.28125	0.28125	0.253968	0.229508	0.175439	0.175439	0.178571	0.145455
CLR	minimap2-svision	INV	25x	SIM	recall	0.45098	0.411765	0.411765	0.392157	0.352941	0.333333	0.294118	0.294118	0.27451	0.215686	0.176471	0.176471	0.176471	0.156863	0.137255	0.0980392	0.0980392	0.0980392	0.0784314
CLR	minimap2-svision	INV	25x	SIM	precision	0.621622	0.636364	0.636364	0.689655	0.666667	0.68	0.681818	0.681818	0.7	0.6875	0.642857	0.692308	0.692308	0.666667	0.7	0.833333	0.833333	1	1
CLR	ngmlr-cutesv	INV	25x	SIM	F1	0.496241	0.496241	0.496241	0.496241	0.472441	0.483871	0.491525	0.504505	0.466019	0.425532	0.386364	0.4	0.37037	0.342105	0.297297	0.305556	0.26087	0.242424	0.16129
CLR	ngmlr-cutesv	INV	25x	SIM	recall	0.647059	0.647059	0.647059	0.647059	0.588235	0.588235	0.568627	0.54902	0.470588	0.392157	0.333333	0.333333	0.294118	0.254902	0.215686	0.215686	0.176471	0.156863	0.0980392
CLR	ngmlr-cutesv	INV	25x	SIM	precision	0.402439	0.402439	0.402439	0.402439	0.394737	0.410959	0.432836	0.466667	0.461538	0.465116	0.459459	0.5	0.5	0.52	0.478261	0.52381	0.5	0.533333	0.454545
CLR	ngmlr-cutesv2	INV	25x	SIM	F1	0.4375	0.4375	0.430108	0.409091	0.385542	0.363636	0.323529	0.21875	0.193548	0.166667	0.140351	0.0740741	0.0754717	0.0384615	0.0384615	0	0	0	0
CLR	ngmlr-cutesv2	INV	25x	SIM	recall	0.411765	0.411765	0.392157	0.352941	0.313725	0.27451	0.215686	0.137255	0.117647	0.0980392	0.0784314	0.0392157	0.0392157	0.0196078	0.0196078	0	0	0	0
CLR	ngmlr-cutesv2	INV	25x	SIM	precision	0.466667	0.466667	0.47619	0.486486	0.5	0.538462	0.647059	0.538462	0.545455	0.555556	0.666667	0.666667	1	1	1	0	0	0	0
CLR	ngmlr-debreak	INV	25x	SIM	F1	0.689076	0.706897	0.733945	0.730769	0.742268	0.752688	0.741573	0.697674	0.658537	0.607595	0.597403	0.535211	0.514286	0.514286	0.447761	0.447761	0.447761	0.380952	0.354839
CLR	ngmlr-debreak	INV	25x	SIM	recall	0.803922	0.803922	0.784314	0.745098	0.705882	0.686275	0.647059	0.588235	0.529412	0.470588	0.45098	0.372549	0.352941	0.352941	0.294118	0.294118	0.294118	0.235294	0.215686
CLR	ngmlr-debreak	INV	25x	SIM	precision	0.602941	0.630769	0.689655	0.716981	0.782609	0.833333	0.868421	0.857143	0.870968	0.857143	0.884615	0.95	0.947368	0.947368	0.9375	0.9375	0.9375	1	1
CLR	ngmlr-nanovar	INV	25x	SIM	F1	0.448598	0.448598	0.45283	0.457143	0.461538	0.446602	0.40404	0.395833	0.355556	0.357143	0.35443	0.368421	0.314286	0.242424	0.166667	0.169492	0.140351	0.109091	0.0740741
CLR	ngmlr-nanovar	INV	25x	SIM	recall	0.470588	0.470588	0.470588	0.470588	0.470588	0.45098	0.392157	0.372549	0.313725	0.294118	0.27451	0.27451	0.215686	0.156863	0.0980392	0.0980392	0.0784314	0.0588235	0.0392157
CLR	ngmlr-nanovar	INV	25x	SIM	precision	0.428571	0.428571	0.436364	0.444444	0.45283	0.442308	0.416667	0.422222	0.410256	0.454545	0.5	0.56	0.578947	0.533333	0.555556	0.625	0.666667	0.75	0.666667
CLR	ngmlr-pbsv	INV	25x	SIM	F1	0.533333	0.533333	0.513514	0.493151	0.450704	0.411765	0.363636	0.31746	0.266667	0.266667	0.266667	0.175439	0.175439	0.0740741	0.0384615	0.0384615	0.0384615	0.0384615	0
CLR	ngmlr-pbsv	INV	25x	SIM	recall	0.392157	0.392157	0.372549	0.352941	0.313725	0.27451	0.235294	0.196078	0.156863	0.156863	0.156863	0.0980392	0.0980392	0.0392157	0.0196078	0.0196078	0.0196078	0.0196078	0
CLR	ngmlr-pbsv	INV	25x	SIM	precision	0.833333	0.833333	0.826087	0.818182	0.8	0.823529	0.8	0.833333	0.888889	0.888889	0.888889	0.833333	0.833333	0.666667	1	1	1	1	0
CLR	ngmlr-picky	INV	25x	SIM	F1	0.637931	0.673469	0.636364	0.635294	0.564103	0.520548	0.38806	0.38806	0.369231	0.31746	0.233333	0.140351	0.142857	0.109091	0.0740741	0.0740741	0.0754717	0.0754717	0.0754717
CLR	ngmlr-picky	INV	25x	SIM	recall	0.72549	0.647059	0.54902	0.529412	0.431373	0.372549	0.254902	0.254902	0.235294	0.196078	0.137255	0.0784314	0.0784314	0.0588235	0.0392157	0.0392157	0.0392157	0.0392157	0.0392157
CLR	ngmlr-picky	INV	25x	SIM	precision	0.569231	0.702128	0.756757	0.794118	0.814815	0.863636	0.8125	0.8125	0.857143	0.833333	0.777778	0.666667	0.8	0.75	0.666667	0.666667	1	1	1
CLR	ngmlr-sniffles	INV	25x	SIM	F1	0.633094	0.716667	0.733945	0.718447	0.686869	0.688172	0.673913	0.681319	0.627907	0.592593	0.545455	0.465753	0.422535	0.434783	0.41791	0.393939	0.34375	0.31746	0.290323
CLR	ngmlr-sniffles	INV	25x	SIM	recall	0.862745	0.843137	0.784314	0.72549	0.666667	0.627451	0.607843	0.607843	0.529412	0.470588	0.411765	0.333333	0.294118	0.294118	0.27451	0.254902	0.215686	0.196078	0.176471
CLR	ngmlr-sniffles	INV	25x	SIM	precision	0.5	0.623188	0.689655	0.711538	0.708333	0.761905	0.756098	0.775	0.771429	0.8	0.807692	0.772727	0.75	0.833333	0.875	0.866667	0.846154	0.833333	0.818182
CLR	ngmlr-sniffles2	INV	25x	SIM	F1	0.685714	0.685714	0.685714	0.699029	0.659794	0.652632	0.659341	0.613636	0.518519	0.512821	0.48	0.465753	0.450704	0.411765	0.41791	0.393939	0.349206	0.349206	0.354839
CLR	ngmlr-sniffles2	INV	25x	SIM	recall	0.705882	0.705882	0.705882	0.705882	0.627451	0.607843	0.588235	0.529412	0.411765	0.392157	0.352941	0.333333	0.313725	0.27451	0.27451	0.254902	0.215686	0.215686	0.215686
CLR	ngmlr-sniffles2	INV	25x	SIM	precision	0.666667	0.666667	0.666667	0.692308	0.695652	0.704545	0.75	0.72973	0.7	0.740741	0.75	0.772727	0.8	0.823529	0.875	0.866667	0.916667	0.916667	1
CLR	ngmlr-svim	INV	25x	SIM	F1	0.807692	0.807692	0.796117	0.796117	0.755102	0.765957	0.733333	0.72093	0.691358	0.641026	0.586667	0.567568	0.507042	0.514286	0.454545	0.40625	0.354839	0.327869	0.3
CLR	ngmlr-svim	INV	25x	SIM	recall	0.823529	0.823529	0.803922	0.803922	0.72549	0.705882	0.647059	0.607843	0.54902	0.490196	0.431373	0.411765	0.352941	0.352941	0.294118	0.254902	0.215686	0.196078	0.176471
CLR	ngmlr-svim	INV	25x	SIM	precision	0.792453	0.792453	0.788462	0.788462	0.787234	0.837209	0.846154	0.885714	0.933333	0.925926	0.916667	0.913043	0.9	0.947368	1	1	1	1	1
CLR	ngmlr-svision	INV	25x	SIM	F1	0.781818	0.769231	0.752475	0.774194	0.682927	0.682927	0.658228	0.555556	0.514286	0.477612	0.430769	0.40625	0.354839	0.327869	0.3	0.241379	0.241379	0.241379	0.241379
CLR	ngmlr-svision	INV	25x	SIM	recall	0.843137	0.784314	0.745098	0.705882	0.54902	0.54902	0.509804	0.392157	0.352941	0.313725	0.27451	0.254902	0.215686	0.196078	0.176471	0.137255	0.137255	0.137255	0.137255
CLR	ngmlr-svision	INV	25x	SIM	precision	0.728814	0.754717	0.76	0.857143	0.903226	0.903226	0.928571	0.952381	0.947368	1	1	1	1	1	1	1	1	1	1
CLR	pbmm2-cutesv	INV	25x	SIM	F1	0.442748	0.442748	0.446154	0.449612	0.460317	0.448	0.455285	0.46281	0.473684	0.433962	0.375	0.355556	0.376471	0.303797	0.266667	0.273973	0.273973	0.273973	0.25
CLR	pbmm2-cutesv	INV	25x	SIM	recall	0.568627	0.568627	0.568627	0.568627	0.568627	0.54902	0.54902	0.54902	0.529412	0.45098	0.352941	0.313725	0.313725	0.235294	0.196078	0.196078	0.196078	0.196078	0.156863
CLR	pbmm2-cutesv	INV	25x	SIM	precision	0.3625	0.3625	0.367089	0.371795	0.386667	0.378378	0.388889	0.4	0.428571	0.418182	0.4	0.410256	0.470588	0.428571	0.416667	0.454545	0.454545	0.454545	0.615385
CLR	pbmm2-cutesv2	INV	25x	SIM	F1	0.416	0.416	0.422764	0.42623	0.416667	0.413793	0.417391	0.352941	0.375	0.344086	0.325581	0.325	0.266667	0.25	0.238806	0.212121	0.1875	0.169492	0.107143
CLR	pbmm2-cutesv2	INV	25x	SIM	recall	0.509804	0.509804	0.509804	0.509804	0.490196	0.470588	0.470588	0.352941	0.352941	0.313725	0.27451	0.254902	0.196078	0.176471	0.156863	0.137255	0.117647	0.0980392	0.0588235
CLR	pbmm2-cutesv2	INV	25x	SIM	precision	0.351351	0.351351	0.361111	0.366197	0.362319	0.369231	0.375	0.352941	0.4	0.380952	0.4	0.448276	0.416667	0.428571	0.5	0.466667	0.461538	0.625	0.6
CLR	pbmm2-debreak	INV	25x	SIM	F1	0.686275	0.673267	0.66	0.659794	0.638298	0.6	0.606742	0.564706	0.53012	0.512821	0.48	0.465753	0.422535	0.405797	0.411765	0.38806	0.369231	0.369231	0.34375
CLR	pbmm2-debreak	INV	25x	SIM	recall	0.686275	0.666667	0.647059	0.627451	0.588235	0.529412	0.529412	0.470588	0.431373	0.392157	0.352941	0.333333	0.294118	0.27451	0.27451	0.254902	0.235294	0.235294	0.215686
CLR	pbmm2-debreak	INV	25x	SIM	precision	0.686275	0.68	0.673469	0.695652	0.697674	0.692308	0.710526	0.705882	0.6875	0.740741	0.75	0.772727	0.75	0.777778	0.823529	0.8125	0.857143	0.857143	0.846154
CLR	pbmm2-pbsv	INV	25x	SIM	F1	0.627907	0.627907	0.627907	0.627907	0.585366	0.567901	0.556962	0.556962	0.486486	0.411765	0.338462	0.3125	0.3125	0.233333	0.206897	0.142857	0.111111	0.111111	0.111111
CLR	pbmm2-pbsv	INV	25x	SIM	recall	0.529412	0.529412	0.529412	0.529412	0.470588	0.45098	0.431373	0.431373	0.352941	0.27451	0.215686	0.196078	0.196078	0.137255	0.117647	0.0784314	0.0588235	0.0588235	0.0588235
CLR	pbmm2-pbsv	INV	25x	SIM	precision	0.771429	0.771429	0.771429	0.771429	0.774194	0.766667	0.785714	0.785714	0.782609	0.823529	0.785714	0.769231	0.769231	0.777778	0.857143	0.8	1	1	1
CLR	pbmm2-picky	INV	25x	SIM	F1	0.666667	0.680412	0.652174	0.588235	0.609756	0.571429	0.513514	0.472222	0.411765	0.369231	0.237288	0.241379	0.241379	0.178571	0.145455	0.145455	0.111111	0.111111	0.0754717
CLR	pbmm2-picky	INV	25x	SIM	recall	0.666667	0.647059	0.588235	0.490196	0.490196	0.431373	0.372549	0.333333	0.27451	0.235294	0.137255	0.137255	0.137255	0.0980392	0.0784314	0.0784314	0.0588235	0.0588235	0.0392157
CLR	pbmm2-picky	INV	25x	SIM	precision	0.666667	0.717391	0.731707	0.735294	0.806452	0.846154	0.826087	0.809524	0.823529	0.857143	0.875	1	1	1	1	1	1	1	1
CLR	pbmm2-sniffles	INV	25x	SIM	F1	0.632479	0.672897	0.72	0.688172	0.674157	0.659091	0.643678	0.635294	0.617284	0.545455	0.513514	0.472222	0.457143	0.338462	0.295082	0.295082	0.266667	0.266667	0.210526
CLR	pbmm2-sniffles	INV	25x	SIM	recall	0.72549	0.705882	0.705882	0.627451	0.588235	0.568627	0.54902	0.529412	0.490196	0.411765	0.372549	0.333333	0.313725	0.215686	0.176471	0.176471	0.156863	0.156863	0.117647
CLR	pbmm2-sniffles	INV	25x	SIM	precision	0.560606	0.642857	0.734694	0.761905	0.789474	0.783784	0.777778	0.794118	0.833333	0.807692	0.826087	0.809524	0.842105	0.785714	0.9	0.9	0.888889	0.888889	1
CLR	pbmm2-sniffles2	INV	25x	SIM	F1	0.638298	0.638298	0.638298	0.638298	0.615385	0.622222	0.622222	0.622222	0.590909	0.5	0.405405	0.388889	0.394366	0.382353	0.333333	0.31746	0.262295	0.233333	0.233333
CLR	pbmm2-sniffles2	INV	25x	SIM	recall	0.588235	0.588235	0.588235	0.588235	0.54902	0.54902	0.54902	0.54902	0.509804	0.392157	0.294118	0.27451	0.27451	0.254902	0.215686	0.196078	0.156863	0.137255	0.137255
CLR	pbmm2-sniffles2	INV	25x	SIM	precision	0.697674	0.697674	0.697674	0.697674	0.7	0.717949	0.717949	0.717949	0.702703	0.689655	0.652174	0.666667	0.7	0.764706	0.733333	0.833333	0.8	0.777778	0.777778
CLR	pbmm2-svim	INV	25x	SIM	F1	0.666667	0.666667	0.666667	0.666667	0.644444	0.629213	0.636364	0.651163	0.585366	0.526316	0.506667	0.478873	0.441176	0.369231	0.369231	0.327869	0.327869	0.327869	0.241379
CLR	pbmm2-svim	INV	25x	SIM	recall	0.607843	0.607843	0.607843	0.607843	0.568627	0.54902	0.54902	0.54902	0.470588	0.392157	0.372549	0.333333	0.294118	0.235294	0.235294	0.196078	0.196078	0.196078	0.137255
CLR	pbmm2-svim	INV	25x	SIM	precision	0.738095	0.738095	0.738095	0.738095	0.74359	0.736842	0.756757	0.8	0.774194	0.8	0.791667	0.85	0.882353	0.857143	0.857143	1	1	1	1
CLR	pbmm2-svision	INV	25x	SIM	F1	0.622222	0.613636	0.613636	0.597701	0.597701	0.53012	0.5	0.506329	0.506667	0.428571	0.38806	0.363636	0.338462	0.338462	0.31746	0.290323	0.262295	0.271186	0.210526
CLR	pbmm2-svision	INV	25x	SIM	recall	0.54902	0.529412	0.529412	0.509804	0.509804	0.431373	0.392157	0.392157	0.372549	0.294118	0.254902	0.235294	0.215686	0.215686	0.196078	0.176471	0.156863	0.156863	0.117647
CLR	pbmm2-svision	INV	25x	SIM	precision	0.717949	0.72973	0.72973	0.722222	0.722222	0.6875	0.689655	0.714286	0.791667	0.789474	0.8125	0.8	0.785714	0.785714	0.833333	0.818182	0.8	1	1
CLR	winnowmap-cutesv	INV	25x	SIM	F1	0.4375	0.4375	0.4375	0.440945	0.435484	0.433333	0.440678	0.448276	0.438095	0.408602	0.340909	0.321839	0.317073	0.236842	0.171429	0.171429	0.179104	0.16129	0.135593
CLR	winnowmap-cutesv	INV	25x	SIM	recall	0.54902	0.54902	0.54902	0.54902	0.529412	0.509804	0.509804	0.509804	0.45098	0.372549	0.294118	0.27451	0.254902	0.176471	0.117647	0.117647	0.117647	0.0980392	0.0784314
CLR	winnowmap-cutesv	INV	25x	SIM	precision	0.363636	0.363636	0.363636	0.368421	0.369863	0.376812	0.38806	0.4	0.425926	0.452381	0.405405	0.388889	0.419355	0.36	0.315789	0.315789	0.375	0.454545	0.5
CLR	winnowmap-cutesv2	INV	25x	SIM	F1	0.37037	0.37037	0.37037	0.377358	0.368932	0.36	0.375	0.333333	0.344828	0.313253	0.24	0.238806	0.1875	0.0689655	0.0701754	0.0740741	0.0377358	0.0384615	0.0384615
CLR	winnowmap-cutesv2	INV	25x	SIM	recall	0.392157	0.392157	0.392157	0.392157	0.372549	0.352941	0.352941	0.294118	0.294118	0.254902	0.176471	0.156863	0.117647	0.0392157	0.0392157	0.0392157	0.0196078	0.0196078	0.0196078
CLR	winnowmap-cutesv2	INV	25x	SIM	precision	0.350877	0.350877	0.350877	0.363636	0.365385	0.367347	0.4	0.384615	0.416667	0.40625	0.375	0.5	0.461538	0.285714	0.333333	0.666667	0.5	1	1
CLR	winnowmap-debreak	INV	25x	SIM	F1	0.55814	0.55814	0.55814	0.547619	0.53012	0.5	0.506329	0.506329	0.5	0.444444	0.376812	0.376812	0.376812	0.352941	0.333333	0.307692	0.3125	0.295082	0.266667
CLR	winnowmap-debreak	INV	25x	SIM	recall	0.470588	0.470588	0.470588	0.45098	0.431373	0.392157	0.392157	0.392157	0.372549	0.313725	0.254902	0.254902	0.254902	0.235294	0.215686	0.196078	0.196078	0.176471	0.156863
CLR	winnowmap-debreak	INV	25x	SIM	precision	0.685714	0.685714	0.685714	0.69697	0.6875	0.689655	0.714286	0.714286	0.76	0.761905	0.722222	0.722222	0.722222	0.705882	0.733333	0.714286	0.769231	0.9	0.888889
CLR	winnowmap-nanovar	INV	25x	SIM	F1	0.393162	0.393162	0.393162	0.393162	0.393162	0.382609	0.368421	0.368421	0.366972	0.38	0.301075	0.311111	0.325581	0.253165	0.189189	0.191781	0.2	0.179104	0.193548
CLR	winnowmap-nanovar	INV	25x	SIM	recall	0.45098	0.45098	0.45098	0.45098	0.45098	0.431373	0.411765	0.411765	0.392157	0.372549	0.27451	0.27451	0.27451	0.196078	0.137255	0.137255	0.137255	0.117647	0.117647
CLR	winnowmap-nanovar	INV	25x	SIM	precision	0.348485	0.348485	0.348485	0.348485	0.348485	0.34375	0.333333	0.333333	0.344828	0.387755	0.333333	0.358974	0.4	0.357143	0.304348	0.318182	0.368421	0.375	0.545455
CLR	winnowmap-pbsv	INV	25x	SIM	F1	0.506024	0.506024	0.506024	0.506024	0.475	0.455696	0.467532	0.453333	0.438356	0.30303	0.222222	0.222222	0.193548	0.163934	0.166667	0.107143	0.109091	0.0740741	0
CLR	winnowmap-pbsv	INV	25x	SIM	recall	0.411765	0.411765	0.411765	0.411765	0.372549	0.352941	0.352941	0.333333	0.313725	0.196078	0.137255	0.137255	0.117647	0.0980392	0.0980392	0.0588235	0.0588235	0.0392157	0
CLR	winnowmap-pbsv	INV	25x	SIM	precision	0.65625	0.65625	0.65625	0.65625	0.655172	0.642857	0.692308	0.708333	0.727273	0.666667	0.583333	0.583333	0.545455	0.5	0.555556	0.6	0.75	0.666667	0
CLR	winnowmap-picky	INV	25x	SIM	F1	0.536082	0.534884	0.493827	0.453333	0.457143	0.411765	0.233333	0.175439	0.175439	0.142857	0.145455	0.0384615	0.0384615	0.0384615	0.0384615	0.0384615	0.0384615	0.0384615	0.0384615
CLR	winnowmap-picky	INV	25x	SIM	recall	0.509804	0.45098	0.392157	0.333333	0.313725	0.27451	0.137255	0.0980392	0.0980392	0.0784314	0.0784314	0.0196078	0.0196078	0.0196078	0.0196078	0.0196078	0.0196078	0.0196078	0.0196078
CLR	winnowmap-picky	INV	25x	SIM	precision	0.565217	0.657143	0.666667	0.708333	0.842105	0.823529	0.777778	0.833333	0.833333	0.8	1	1	1	1	1	1	1	1	1
CLR	winnowmap-sniffles	INV	25x	SIM	F1	0.584906	0.6	0.612245	0.631579	0.630435	0.58427	0.55814	0.547619	0.54321	0.48	0.438356	0.416667	0.4	0.352941	0.333333	0.3125	0.290323	0.237288	0.206897
CLR	winnowmap-sniffles	INV	25x	SIM	recall	0.607843	0.588235	0.588235	0.588235	0.568627	0.509804	0.470588	0.45098	0.431373	0.352941	0.313725	0.294118	0.27451	0.235294	0.215686	0.196078	0.176471	0.137255	0.117647
CLR	winnowmap-sniffles	INV	25x	SIM	precision	0.563636	0.612245	0.638298	0.681818	0.707317	0.684211	0.685714	0.69697	0.733333	0.75	0.727273	0.714286	0.736842	0.705882	0.733333	0.769231	0.818182	0.875	0.857143
CLR	winnowmap-sniffles2	INV	25x	SIM	F1	0.541176	0.541176	0.541176	0.541176	0.52381	0.506024	0.512195	0.506329	0.493506	0.394366	0.371429	0.371429	0.376812	0.328358	0.307692	0.290323	0.266667	0.206897	0.175439
CLR	winnowmap-sniffles2	INV	25x	SIM	recall	0.45098	0.45098	0.45098	0.45098	0.431373	0.411765	0.411765	0.392157	0.372549	0.27451	0.254902	0.254902	0.254902	0.215686	0.196078	0.176471	0.156863	0.117647	0.0980392
CLR	winnowmap-sniffles2	INV	25x	SIM	precision	0.676471	0.676471	0.676471	0.676471	0.666667	0.65625	0.677419	0.714286	0.730769	0.7	0.684211	0.684211	0.722222	0.6875	0.714286	0.818182	0.888889	0.857143	0.833333
CLR	winnowmap-svim	INV	25x	SIM	F1	0.534884	0.534884	0.534884	0.534884	0.52381	0.506024	0.518519	0.506329	0.493506	0.394366	0.371429	0.371429	0.382353	0.338462	0.3125	0.262295	0.206897	0.142857	0.142857
CLR	winnowmap-svim	INV	25x	SIM	recall	0.45098	0.45098	0.45098	0.45098	0.431373	0.411765	0.411765	0.392157	0.372549	0.27451	0.254902	0.254902	0.254902	0.215686	0.196078	0.156863	0.117647	0.0784314	0.0784314
CLR	winnowmap-svim	INV	25x	SIM	precision	0.657143	0.657143	0.657143	0.657143	0.666667	0.65625	0.7	0.714286	0.730769	0.7	0.684211	0.684211	0.764706	0.785714	0.769231	0.8	0.857143	0.8	0.8
CLR	winnowmap-svision	INV	25x	SIM	F1	0.577778	0.545455	0.545455	0.55814	0.52381	0.512195	0.481013	0.447368	0.394366	0.328358	0.30303	0.30303	0.30303	0.276923	0.253968	0.229508	0.206897	0.145455	0.111111
CLR	winnowmap-svision	INV	25x	SIM	recall	0.509804	0.470588	0.470588	0.470588	0.431373	0.411765	0.372549	0.333333	0.27451	0.215686	0.196078	0.196078	0.196078	0.176471	0.156863	0.137255	0.117647	0.0784314	0.0588235
CLR	winnowmap-svision	INV	25x	SIM	precision	0.666667	0.648649	0.648649	0.685714	0.666667	0.677419	0.678571	0.68	0.7	0.6875	0.666667	0.666667	0.666667	0.642857	0.666667	0.7	0.857143	1	1
CLR	lra-cutesv	BND	25x		F1	0.642733	0.533221	0.446255	0.366082	0.299876	0.254998	0.213004	0.19147	0.159853	0.138937	0.122335	0.10787	0.0993275	0.0919439	0.0832562	0.0669108	0.0630975	0.0580475	0.0477454
CLR	lra-cutesv	BND	25x		recall	0.511549	0.376359	0.292799	0.226902	0.17731	0.146739	0.119565	0.105978	0.0869565	0.0747283	0.0652174	0.0570652	0.0523098	0.0482337	0.0434783	0.0346467	0.0326087	0.0298913	0.0244565
CLR	lra-cutesv	BND	25x		precision	0.864407	0.914286	0.937705	0.946903	0.971264	0.972414	0.97479	0.990476	0.988636	0.987013	0.985075	0.983333	0.981818	0.980392	0.978261	0.972973	0.970588	1	1
CLR	lra-cutesv2	BND	25x		F1	0.6411	0.530075	0.439628	0.359506	0.29327	0.249027	0.211034	0.187021	0.155247	0.136584	0.121138	0.105438	0.0919456	0.0857475	0.0795089	0.0643703	0.061823	0.0516214	0.0425532
CLR	lra-cutesv2	BND	25x		recall	0.507473	0.371603	0.286685	0.221467	0.172554	0.142663	0.118207	0.103261	0.0842391	0.0733696	0.064538	0.0557065	0.0482337	0.044837	0.0414402	0.033288	0.0319293	0.0264946	0.0217391
CLR	lra-cutesv2	BND	25x		precision	0.870253	0.924205	0.942373	0.954338	0.97619	0.978723	0.982906	0.990291	0.988372	0.986842	0.984848	0.983051	0.980769	0.979167	0.977273	0.971429	0.969697	1	1
CLR	lra-debreak	BND	25x		F1	0.432378	0.407812	0.393677	0.3527	0.306858	0.269978	0.23476	0.203088	0.180741	0.155078	0.134623	0.115996	0.106383	0.0934139	0.0915398	0.0753769	0.0698178	0.0493378	0.0418327
CLR	lra-debreak	BND	25x		recall	0.381793	0.337636	0.3125	0.265625	0.21875	0.182745	0.152853	0.127717	0.110054	0.0923913	0.078125	0.0658967	0.0597826	0.0516304	0.0502717	0.0407609	0.0373641	0.0258152	0.0217391
CLR	lra-debreak	BND	25x		precision	0.498413	0.514815	0.531828	0.524706	0.513812	0.516556	0.505792	0.495495	0.505263	0.482353	0.486301	0.483871	0.482456	0.489796	0.511111	0.5	0.53125	0.555556	0.552632
CLR	lra-sniffles2	BND	25x		F1	0.325475	0.325475	0.299853	0.258406	0.238068	0.202758	0.169186	0.13537	0.112118	0.0952923	0.0830973	0.0682415	0.054197	0.0386409	0.0268097	0.0175084	0.0134953	0.00811908	0.00542005
CLR	lra-sniffles2	BND	25x		recall	0.207201	0.207201	0.186821	0.15625	0.139946	0.115489	0.09375	0.0733696	0.0597826	0.0502717	0.0434783	0.0353261	0.0278533	0.0197011	0.013587	0.00883152	0.00679348	0.00407609	0.00271739
CLR	lra-sniffles2	BND	25x		precision	0.758364	0.758364	0.759184	0.746411	0.79661	0.829787	0.866071	0.873563	0.9	0.912281	0.93617	1	1	1	1	1	1	1	1
CLR	lra-svim	BND	25x		F1	0.172462	0.121154	0.081448	0.0630372	0.0451527	0.0386409	0.036024	0.034713	0.0320856	0.0294511	0.0268097	0.0254863	0.0188425	0.0175084	0.0161725	0.0134953	0.00542005	0.0027137	0
CLR	lra-svim	BND	25x		recall	0.0971467	0.0652174	0.0427989	0.0326087	0.0230978	0.0197011	0.0183424	0.017663	0.0163043	0.0149457	0.013587	0.0129076	0.00951087	0.00883152	0.00815217	0.00679348	0.00271739	0.0013587	0
CLR	lra-svim	BND	25x		precision	0.767442	0.851351	0.84	0.942857	1	1	1	1	1	1	1	1	1	1	1	1	1	1	0
CLR	minimap2-cutesv	BND	25x		F1	0.95989	0.965908	0.97097	0.971196	0.972108	0.971685	0.971646	0.971613	0.969399	0.965439	0.962869	0.961727	0.955074	0.952057	0.941849	0.932225	0.917692	0.897829	0.86688
CLR	minimap2-cutesv	BND	25x		recall	0.960598	0.95856	0.95856	0.957201	0.956522	0.954484	0.953804	0.953125	0.94769	0.940217	0.934783	0.932065	0.919158	0.913043	0.893342	0.875679	0.849864	0.815897	0.766304
CLR	minimap2-cutesv	BND	25x		precision	0.959184	0.973369	0.983707	0.985607	0.988211	0.989518	0.990169	0.990832	0.992126	0.992052	0.992695	0.993338	0.993912	0.994553	0.995925	0.996578	0.997285	0.998054	0.997845
CLR	minimap2-cutesv2	BND	25x		F1	0.960184	0.96527	0.97032	0.970868	0.971445	0.971019	0.971646	0.97161	0.96906	0.965439	0.962869	0.961727	0.955423	0.95204	0.942211	0.931825	0.918072	0.897003	0.866877
CLR	minimap2-cutesv2	BND	25x		recall	0.960598	0.95856	0.95856	0.957201	0.956522	0.954484	0.953804	0.953125	0.94769	0.940217	0.934783	0.932065	0.919158	0.912364	0.893342	0.874321	0.849864	0.814538	0.766304
CLR	minimap2-cutesv2	BND	25x		precision	0.95977	0.972074	0.982373	0.984932	0.986842	0.988137	0.990169	0.990826	0.991416	0.992052	0.992695	0.993338	0.994669	0.995323	0.996735	0.997425	0.998183	0.998047	0.997838
CLR	minimap2-debreak	BND	25x		F1	0.479807	0.479807	0.480132	0.479001	0.479001	0.477868	0.478516	0.478516	0.477816	0.478141	0.478791	0.478791	0.478791	0.478416	0.478742	0.476196	0.477126	0.476323	0.476606
CLR	minimap2-debreak	BND	25x		recall	0.425272	0.425272	0.425272	0.423913	0.423913	0.422554	0.422554	0.422554	0.421875	0.421875	0.421875	0.421875	0.421875	0.421196	0.421196	0.418478	0.417799	0.415761	0.415082
CLR	minimap2-debreak	BND	25x		precision	0.550388	0.550388	0.551242	0.550544	0.550544	0.549844	0.551562	0.551562	0.550861	0.551724	0.553459	0.553459	0.553459	0.553628	0.554502	0.552381	0.55609	0.557536	0.559543
CLR	minimap2-nanosv	BND	25x		F1	0.854367	0.860718	0.916836	0.936472	0.944525	0.94632	0.948268	0.948189	0.947179	0.946748	0.941645	0.936421	0.930587	0.924142	0.911727	0.898227	0.880995	0.847851	0.802717
CLR	minimap2-nanosv	BND	25x		recall	0.960598	0.956522	0.953804	0.951087	0.94837	0.946332	0.942255	0.935462	0.930027	0.923234	0.909647	0.89606	0.88519	0.872283	0.849864	0.826766	0.797554	0.745245	0.678668
CLR	minimap2-nanosv	BND	25x		precision	0.769292	0.782359	0.882626	0.922299	0.940711	0.946309	0.954357	0.961268	0.964975	0.971491	0.975976	0.98059	0.980892	0.982558	0.983304	0.983209	0.983936	0.983221	0.982256
CLR	minimap2-nanovar	BND	25x		F1	0.950764	0.952818	0.955104	0.955078	0.956607	0.956686	0.957386	0.956412	0.954793	0.951755	0.951193	0.947367	0.940497	0.93581	0.927813	0.920913	0.909563	0.890396	0.868587
CLR	minimap2-nanovar	BND	25x		recall	0.959239	0.959239	0.959239	0.957201	0.956522	0.955842	0.953804	0.949728	0.945652	0.938859	0.936141	0.928668	0.914402	0.904891	0.887908	0.875679	0.855978	0.82337	0.786005
CLR	minimap2-nanovar	BND	25x		precision	0.942438	0.946482	0.951005	0.952964	0.956693	0.957532	0.960995	0.96319	0.964113	0.96501	0.966737	0.966835	0.968125	0.968916	0.971474	0.971074	0.970306	0.969302	0.970558
CLR	minimap2-pbsv	BND	25x		F1	0.95885	0.959927	0.96016	0.960436	0.959288	0.957765	0.956654	0.955484	0.951398	0.948752	0.94567	0.942576	0.937165	0.928202	0.908708	0.884752	0.857038	0.822289	0.765609
CLR	minimap2-pbsv	BND	25x		recall	0.943614	0.936821	0.934103	0.932745	0.929348	0.925272	0.923234	0.919837	0.912364	0.907609	0.901495	0.89538	0.88587	0.869565	0.836277	0.796196	0.752038	0.700408	0.620924
CLR	minimap2-pbsv	BND	25x		precision	0.974585	0.984201	0.987712	0.989822	0.991222	0.992623	0.992584	0.994005	0.993921	0.993803	0.994398	0.995023	0.994767	0.995318	0.994874	0.995473	0.996117	0.995526	0.998208
CLR	minimap2-picky	BND	25x		F1	0.115342	0.197289	0.270038	0.330782	0.381412	0.418225	0.449888	0.470236	0.483863	0.486104	0.484556	0.484	0.47438	0.470441	0.462933	0.461378	0.444079	0.426328	0.413957
CLR	minimap2-picky	BND	25x		recall	0.930027	0.925951	0.921875	0.915761	0.909647	0.893342	0.877038	0.856658	0.830842	0.798234	0.762228	0.731658	0.696332	0.669837	0.641304	0.617527	0.578125	0.536685	0.503397
CLR	minimap2-picky	BND	25x		precision	0.0614833	0.110407	0.158187	0.201845	0.241293	0.273021	0.30254	0.324059	0.34132	0.349457	0.355171	0.361602	0.359721	0.362525	0.362193	0.368259	0.360494	0.353616	0.351504
CLR	minimap2-sniffles	BND	25x		F1	0.868103	0.886456	0.890965	0.898128	0.899813	0.899057	0.89791	0.894323	0.891678	0.88596	0.883146	0.877782	0.870557	0.862734	0.858476	0.852701	0.844737	0.834668	0.822641
CLR	minimap2-sniffles	BND	25x		recall	0.86413	0.858696	0.850543	0.844429	0.841033	0.836957	0.832201	0.824049	0.816576	0.805707	0.799592	0.789402	0.777174	0.764946	0.756793	0.747962	0.734375	0.719429	0.701087
CLR	minimap2-sniffles	BND	25x		precision	0.872112	0.916071	0.935421	0.959119	0.967427	0.971111	0.974886	0.9777	0.981993	0.98397	0.986198	0.988447	0.989446	0.989189	0.991724	0.991549	0.994135	0.993865	0.995185
CLR	minimap2-sniffles2	BND	25x		F1	0.689037	0.689037	0.689736	0.698056	0.72465	0.759198	0.79842	0.825712	0.846173	0.857402	0.866837	0.87125	0.869605	0.864116	0.852936	0.835248	0.814961	0.788309	0.750414
CLR	minimap2-sniffles2	BND	25x		recall	0.849185	0.849185	0.849185	0.849185	0.849185	0.848505	0.847826	0.845109	0.839674	0.83288	0.827446	0.816576	0.800272	0.780571	0.756793	0.726223	0.694293	0.654212	0.60394
CLR	minimap2-sniffles2	BND	25x		precision	0.57971	0.57971	0.5807	0.592593	0.63197	0.686899	0.754454	0.807186	0.852772	0.883411	0.910167	0.93377	0.952091	0.96769	0.97706	0.98279	0.986395	0.991552	0.990687
CLR	minimap2-svim	BND	25x		F1	0.956203	0.954266	0.951291	0.950884	0.947137	0.942604	0.937649	0.934189	0.929149	0.9221	0.912902	0.907651	0.892032	0.881884	0.858915	0.840032	0.806648	0.759899	0.692718
CLR	minimap2-svim	BND	25x		recall	0.919837	0.914402	0.908967	0.907609	0.900815	0.892663	0.883832	0.877717	0.868886	0.856658	0.840353	0.831522	0.805707	0.788723	0.752717	0.724185	0.675951	0.612772	0.529891
CLR	minimap2-svim	BND	25x		precision	0.995562	0.997765	0.997749	0.998493	0.99848	0.998465	0.998445	0.998428	0.998394	0.998369	0.99916	0.999124	0.999076	1	1	1	1	1	1
CLR	ngmlr-cutesv	BND	25x		F1	0.963469	0.975582	0.970688	0.964506	0.960849	0.955319	0.95082	0.945181	0.941388	0.934877	0.924763	0.919633	0.903538	0.876765	0.856699	0.837283	0.81862	0.781457	0.745098
CLR	ngmlr-cutesv	BND	25x		recall	0.966033	0.95856	0.944293	0.932065	0.925272	0.915082	0.90625	0.89606	0.889266	0.877717	0.860054	0.851223	0.824049	0.780571	0.749321	0.720109	0.692935	0.641304	0.59375
CLR	ngmlr-cutesv	BND	25x		precision	0.960918	0.99322	0.9986	0.999286	0.999271	0.999258	1	1	1	1	1	1	1	1	1	1	1	1	1
CLR	ngmlr-cutesv2	BND	25x		F1	0.966173	0.975529	0.969968	0.964141	0.960115	0.953091	0.949697	0.944425	0.941007	0.932947	0.923583	0.918045	0.900672	0.874618	0.854475	0.835443	0.814337	0.776392	0.735938
CLR	ngmlr-cutesv2	BND	25x		recall	0.966033	0.957201	0.942935	0.931386	0.923913	0.911005	0.904212	0.894701	0.888587	0.874321	0.858016	0.848505	0.819293	0.777174	0.745924	0.717391	0.686821	0.634511	0.582201
CLR	ngmlr-cutesv2	BND	25x		precision	0.966313	0.994573	0.998597	0.999284	0.99927	0.999253	1	1	1	1	1	1	1	1	1	1	1	1	1
CLR	ngmlr-debreak	BND	25x		F1	0.281996	0.398258	0.444779	0.462005	0.467709	0.469882	0.471446	0.471513	0.471762	0.472397	0.472588	0.473229	0.471591	0.470768	0.471991	0.469803	0.467602	0.46833	0.463495
CLR	ngmlr-debreak	BND	25x		recall	0.42731	0.424592	0.423913	0.423234	0.422554	0.422554	0.422554	0.420516	0.419837	0.419837	0.418478	0.418478	0.415761	0.414402	0.413723	0.411005	0.408288	0.40625	0.400815
CLR	ngmlr-debreak	BND	25x		precision	0.210434	0.375	0.467806	0.508596	0.523669	0.529148	0.533133	0.536585	0.538344	0.54	0.542768	0.544462	0.544741	0.544882	0.549363	0.548232	0.547078	0.552805	0.549414
CLR	ngmlr-nanosv	BND	25x		F1	0.908534	0.906536	0.930813	0.939344	0.936956	0.936827	0.932786	0.925384	0.918282	0.908213	0.900359	0.889158	0.869548	0.846079	0.826781	0.801477	0.774555	0.730194	0.677195
CLR	ngmlr-nanosv	BND	25x		recall	0.950408	0.929348	0.918478	0.90625	0.892663	0.886549	0.877038	0.86413	0.851902	0.834239	0.819973	0.80163	0.77038	0.734375	0.705842	0.669837	0.633152	0.576087	0.512908
CLR	ngmlr-nanosv	BND	25x		precision	0.870194	0.884817	0.943484	0.974946	0.985874	0.993151	0.996103	0.995984	0.995881	0.996581	0.998221	0.998143	0.998018	0.997861	0.997732	0.997512	0.997279	0.99686	0.996324
CLR	ngmlr-nanovar	BND	25x		F1	0.951409	0.953735	0.953749	0.9547	0.952197	0.951234	0.94992	0.946526	0.941911	0.938052	0.931853	0.925611	0.910514	0.893322	0.871274	0.853641	0.834588	0.803252	0.77231
CLR	ngmlr-nanovar	BND	25x		recall	0.932065	0.929348	0.925272	0.922554	0.91644	0.913043	0.908288	0.902174	0.892663	0.88519	0.873641	0.862772	0.836957	0.808424	0.773098	0.745245	0.716712	0.671196	0.629076
CLR	ngmlr-nanovar	BND	25x		precision	0.971574	0.979436	0.984036	0.989167	0.990858	0.992759	0.995552	0.995465	0.996911	0.997628	0.998375	0.998324	0.998246	0.998143	0.998012	0.998938	0.998871	1	1
CLR	ngmlr-pbsv	BND	25x		F1	0.915962	0.962619	0.966655	0.962284	0.957138	0.954917	0.950446	0.944046	0.940626	0.935647	0.925155	0.917647	0.901493	0.875907	0.848651	0.823811	0.791461	0.747234	0.682184
CLR	ngmlr-pbsv	BND	25x		recall	0.956522	0.942255	0.935462	0.92731	0.917799	0.913723	0.905571	0.894022	0.887908	0.879076	0.860734	0.847826	0.820652	0.779212	0.737092	0.700408	0.654891	0.596467	0.517663
CLR	ngmlr-pbsv	BND	25x		precision	0.878702	0.983883	1	1	1	1	1	1	1	1	1	1	1	1	1	1	1	1	1
CLR	ngmlr-picky	BND	25x		F1	0.592023	0.878938	0.945231	0.95962	0.965079	0.955835	0.943967	0.931485	0.908676	0.888637	0.862002	0.841857	0.819093	0.796894	0.768201	0.735938	0.703084	0.672079	0.63197
CLR	ngmlr-picky	BND	25x		recall	0.97962	0.972147	0.967391	0.955842	0.942255	0.921196	0.896739	0.873641	0.83356	0.799592	0.757473	0.726902	0.693614	0.662364	0.623641	0.582201	0.54212	0.506114	0.461957
CLR	ngmlr-picky	BND	25x		precision	0.424189	0.802039	0.924063	0.963427	0.989035	0.993182	0.996445	0.997531	0.99867	1	1	1	1	1	1	1	1	1	1
CLR	ngmlr-sniffles	BND	25x		F1	0.810869	0.904017	0.92826	0.926676	0.922524	0.91916	0.910033	0.900672	0.890731	0.881034	0.870299	0.861562	0.850449	0.843676	0.830818	0.823341	0.815768	0.803252	0.789474
CLR	ngmlr-sniffles	BND	25x		recall	0.912364	0.89606	0.884511	0.868886	0.859375	0.851223	0.834918	0.819293	0.802989	0.787364	0.77038	0.756793	0.73981	0.72962	0.710598	0.699728	0.688859	0.671196	0.652174
CLR	ngmlr-sniffles	BND	25x		precision	0.729695	0.912116	0.976562	0.992701	0.99569	0.998881	1	1	1	1	1	1	1	1	1	1	1	1	1
CLR	ngmlr-sniffles2	BND	25x		F1	0.716034	0.717124	0.720916	0.730012	0.753063	0.781315	0.808006	0.832509	0.846571	0.854662	0.853806	0.842273	0.827815	0.815939	0.790854	0.763046	0.732132	0.683557	0.646405
CLR	ngmlr-sniffles2	BND	25x		recall	0.855978	0.855978	0.85462	0.849185	0.841712	0.834239	0.826766	0.821332	0.8125	0.805027	0.784647	0.754076	0.724864	0.701766	0.661685	0.621603	0.579484	0.52038	0.478261
CLR	ngmlr-sniffles2	BND	25x		precision	0.61542	0.617031	0.623389	0.640171	0.681307	0.734705	0.790079	0.843995	0.883624	0.910819	0.936335	0.953833	0.964851	0.97448	0.982688	0.987818	0.993961	0.995816	0.996885
CLR	ngmlr-svim	BND	25x		F1	0.935437	0.96336	0.961243	0.954949	0.951567	0.947067	0.941388	0.934491	0.925547	0.916851	0.904354	0.885271	0.863759	0.843676	0.816244	0.789474	0.755706	0.698497	0.628784
CLR	ngmlr-svim	BND	25x		recall	0.953125	0.936821	0.92663	0.914402	0.907609	0.899457	0.889266	0.877038	0.861413	0.846467	0.825408	0.794158	0.76019	0.72962	0.689538	0.652174	0.607337	0.536685	0.45856
CLR	ngmlr-svim	BND	25x		precision	0.918394	0.991447	0.998541	0.999258	1	1	1	1	1	1	1	1	1	1	1	1	1	1	1
CLR	pbmm2-cutesv	BND	25x		F1	0.973991	0.977603	0.978809	0.978004	0.976896	0.976114	0.975733	0.974626	0.973157	0.96884	0.960465	0.955298	0.939498	0.92437	0.90963	0.880608	0.854475	0.816244	0.772822
CLR	pbmm2-cutesv	BND	25x		recall	0.973505	0.971467	0.969429	0.964674	0.961277	0.957201	0.955842	0.952446	0.94837	0.940217	0.924592	0.915082	0.886549	0.859375	0.834239	0.786685	0.745924	0.689538	0.629755
CLR	pbmm2-cutesv	BND	25x		precision	0.974476	0.983817	0.988372	0.991707	0.993031	0.995789	0.996469	0.997865	0.999274	0.999259	0.999234	0.999211	0.999173	1	1	1	1	1	1
CLR	pbmm2-cutesv2	BND	25x		F1	0.973991	0.977592	0.978809	0.978004	0.977229	0.976114	0.975733	0.974626	0.973157	0.968117	0.959731	0.954185	0.939116	0.922401	0.905169	0.877621	0.850898	0.810505	0.766136
CLR	pbmm2-cutesv2	BND	25x		recall	0.973505	0.971467	0.969429	0.964674	0.961277	0.957201	0.955842	0.952446	0.94837	0.938859	0.923234	0.913043	0.88587	0.855978	0.826766	0.781929	0.740489	0.681386	0.620924
CLR	pbmm2-cutesv2	BND	25x		precision	0.974476	0.983795	0.988372	0.991707	0.993719	0.995789	0.996469	0.997863	0.999274	0.999258	0.999233	0.999209	0.999172	1	1	1	1	1	1
CLR	pbmm2-debreak	BND	25x		F1	0.468828	0.4716	0.472842	0.473711	0.474025	0.474653	0.475915	0.475854	0.477126	0.478085	0.478085	0.478405	0.47803	0.476958	0.476581	0.477548	0.475989	0.473005	0.471859
CLR	pbmm2-debreak	BND	25x		recall	0.428668	0.428668	0.428668	0.427989	0.427989	0.427989	0.427989	0.42731	0.42731	0.42731	0.42731	0.42731	0.42663	0.425272	0.424592	0.424592	0.421196	0.41644	0.414402
CLR	pbmm2-debreak	BND	25x		precision	0.517291	0.524088	0.527166	0.53037	0.531157	0.532738	0.535928	0.536842	0.540091	0.542553	0.542553	0.543379	0.543511	0.542945	0.543077	0.545595	0.54717	0.547352	0.547812
CLR	pbmm2-nanosv	BND	25x		F1	0.228545	0.209864	0.385256	0.63621	0.806954	0.89279	0.929364	0.941727	0.943282	0.938037	0.933553	0.918212	0.897927	0.872181	0.832044	0.789727	0.744787	0.687226	0.639368
CLR	pbmm2-nanosv	BND	25x		recall	0.968071	0.962636	0.95856	0.952446	0.94769	0.942935	0.934783	0.924592	0.911005	0.89606	0.883832	0.85394	0.818614	0.776495	0.715353	0.654212	0.594429	0.524457	0.470788
CLR	pbmm2-nanosv	BND	25x		precision	0.129567	0.11777	0.241073	0.477626	0.702613	0.84771	0.924008	0.959508	0.97793	0.98414	0.989203	0.992945	0.994258	0.994764	0.994226	0.996053	0.996965	0.996497	0.996024
CLR	pbmm2-pbsv	BND	25x		F1	0.969713	0.975002	0.974921	0.974845	0.973356	0.971871	0.970739	0.968161	0.967363	0.958952	0.953354	0.941647	0.918001	0.886957	0.852242	0.799347	0.742418	0.67088	0.603416
CLR	pbmm2-pbsv	BND	25x		recall	0.969429	0.96875	0.965353	0.962636	0.95788	0.953125	0.950408	0.944293	0.940897	0.923234	0.913043	0.891984	0.849185	0.796875	0.742527	0.665761	0.590353	0.504755	0.432065
CLR	pbmm2-pbsv	BND	25x		precision	0.969997	0.981334	0.98468	0.987368	0.989339	0.99137	0.991959	0.993266	0.995361	0.997546	0.997388	0.997167	0.998954	1	1	1	1	1	1
CLR	pbmm2-picky	BND	25x		F1	0.50177	0.731093	0.81038	0.844732	0.866568	0.874754	0.875283	0.867656	0.855701	0.843448	0.82626	0.798969	0.778482	0.757955	0.739275	0.717796	0.682826	0.646087	0.598881
CLR	pbmm2-picky	BND	25x		recall	0.971467	0.967391	0.959239	0.952446	0.944973	0.925951	0.906929	0.876359	0.844429	0.8125	0.780571	0.735734	0.701766	0.667799	0.638587	0.606658	0.561141	0.514266	0.45856
CLR	pbmm2-picky	BND	25x		precision	0.338235	0.587571	0.701515	0.758906	0.800177	0.828922	0.845771	0.859125	0.867277	0.876847	0.877632	0.874096	0.874028	0.876254	0.87766	0.878788	0.871901	0.868778	0.862944
CLR	pbmm2-sniffles	BND	25x		F1	0.393992	0.732113	0.843993	0.865375	0.861233	0.850818	0.836075	0.816569	0.792861	0.770259	0.743491	0.705934	0.669679	0.632606	0.590038	0.546173	0.498725	0.453782	0.409508
CLR	pbmm2-sniffles	BND	25x		recall	0.836277	0.82269	0.80231	0.786005	0.769701	0.748641	0.722826	0.692935	0.658967	0.626359	0.591712	0.545516	0.503397	0.462636	0.418478	0.375679	0.332201	0.293478	0.257473
CLR	pbmm2-sniffles	BND	25x		precision	0.257701	0.659503	0.890244	0.962573	0.977472	0.985294	0.991404	0.993902	0.995041	1	1	1	1	1	1	1	1	1	1
CLR	pbmm2-sniffles2	BND	25x		F1	0.715755	0.715755	0.718134	0.729197	0.75609	0.790586	0.823554	0.848556	0.867422	0.875655	0.873526	0.872893	0.857137	0.840095	0.818064	0.792513	0.746967	0.698957	0.655504
CLR	pbmm2-sniffles2	BND	25x		recall	0.879076	0.879076	0.879076	0.877717	0.875679	0.871603	0.869565	0.866848	0.862772	0.853261	0.831522	0.811141	0.771739	0.73981	0.704484	0.665082	0.601223	0.540761	0.490489
CLR	pbmm2-sniffles2	BND	25x		precision	0.603611	0.603611	0.607004	0.623665	0.66524	0.723349	0.782167	0.83102	0.872123	0.899256	0.92	0.944822	0.963786	0.971831	0.975309	0.980352	0.985981	0.987984	0.987842
CLR	pbmm2-svim	BND	25x		F1	0.971041	0.974601	0.971723	0.969167	0.967618	0.965009	0.958755	0.948694	0.93837	0.922831	0.899084	0.866855	0.827613	0.773432	0.716808	0.657547	0.597427	0.537506	0.473821
CLR	pbmm2-svim	BND	25x		recall	0.96875	0.966033	0.95856	0.951766	0.946332	0.939538	0.92731	0.907609	0.88587	0.858696	0.818614	0.765625	0.706522	0.631114	0.559103	0.48981	0.425951	0.367527	0.310462
CLR	pbmm2-svim	BND	25x		precision	0.973342	0.983322	0.985253	0.987216	0.989884	0.9919	0.992407	0.993676	0.997485	0.997319	0.997099	0.998934	0.998797	0.998624	0.998435	1	1	1	1
CLR	winnowmap-cutesv	BND	25x		F1	0.903759	0.92814	0.939643	0.944568	0.948564	0.949357	0.950635	0.952521	0.949832	0.948119	0.947286	0.944585	0.936944	0.931807	0.920305	0.908615	0.889687	0.857929	0.824254
CLR	winnowmap-cutesv	BND	25x		recall	0.931386	0.930707	0.930707	0.930707	0.930027	0.927989	0.927989	0.92663	0.920516	0.913723	0.911005	0.905571	0.891304	0.881793	0.858696	0.836957	0.805707	0.755435	0.705163
CLR	winnowmap-cutesv	BND	25x		precision	0.877724	0.925587	0.948753	0.958848	0.967855	0.971731	0.974414	0.979899	0.981077	0.985207	0.986577	0.987111	0.98751	0.987835	0.991438	0.993694	0.99321	0.9926	0.991745
CLR	winnowmap-cutesv2	BND	25x		F1	0.917436	0.94111	0.952269	0.958107	0.961438	0.962203	0.964127	0.964981	0.962729	0.9611	0.960966	0.957978	0.951944	0.945102	0.93394	0.922979	0.899649	0.870618	0.836293
CLR	winnowmap-cutesv2	BND	25x		recall	0.961277	0.960598	0.960598	0.960598	0.959918	0.957201	0.957201	0.954484	0.949049	0.942255	0.939538	0.933424	0.919837	0.907609	0.88519	0.86481	0.824049	0.777174	0.723505
CLR	winnowmap-cutesv2	BND	25x		precision	0.877419	0.922397	0.944083	0.955629	0.962963	0.967258	0.971154	0.975711	0.97681	0.980714	0.983394	0.983859	0.986374	0.985827	0.988372	0.989538	0.990521	0.989605	0.990741
CLR	winnowmap-debreak	BND	25x		F1	0.478566	0.478888	0.478888	0.477762	0.476955	0.476955	0.477276	0.476578	0.476578	0.476578	0.477545	0.477868	0.478192	0.478192	0.478141	0.477978	0.478581	0.476421	0.474247
CLR	winnowmap-debreak	BND	25x		recall	0.425951	0.425951	0.425951	0.424592	0.423234	0.423234	0.423234	0.422554	0.422554	0.422554	0.422554	0.422554	0.422554	0.422554	0.421875	0.420516	0.419837	0.41712	0.414402
CLR	winnowmap-debreak	BND	25x		precision	0.546012	0.546851	0.546851	0.546154	0.546296	0.546296	0.547141	0.54644	0.54644	0.54644	0.548989	0.549844	0.550702	0.550702	0.551724	0.553628	0.556439	0.555377	0.554295
CLR	winnowmap-nanosv	BND	25x		F1	0.717713	0.733269	0.838308	0.89721	0.911478	0.921285	0.926788	0.927479	0.929029	0.92813	0.926858	0.918902	0.914556	0.905145	0.89067	0.870649	0.837432	0.801908	0.750696
CLR	winnowmap-nanosv	BND	25x		recall	0.963315	0.961957	0.957201	0.955163	0.950408	0.94769	0.942935	0.9375	0.930027	0.920516	0.911005	0.89538	0.883152	0.866848	0.838315	0.803668	0.751359	0.696332	0.625
CLR	winnowmap-nanosv	BND	25x		precision	0.571903	0.592429	0.745688	0.845886	0.875613	0.89631	0.911184	0.917671	0.928033	0.93587	0.943273	0.943694	0.948276	0.946982	0.95	0.949811	0.945777	0.945221	0.939678
CLR	winnowmap-nanovar	BND	25x		F1	0.925385	0.92698	0.92806	0.930012	0.930818	0.931383	0.930227	0.930991	0.929052	0.928786	0.930383	0.926557	0.921515	0.917147	0.909382	0.903626	0.887832	0.867159	0.840224
CLR	winnowmap-nanovar	BND	25x		recall	0.962636	0.962636	0.962636	0.961957	0.960598	0.959918	0.957201	0.954484	0.94837	0.943614	0.940217	0.930707	0.91712	0.90625	0.889266	0.875	0.846467	0.811821	0.766984
CLR	winnowmap-nanovar	BND	25x		precision	0.890909	0.893871	0.895882	0.900121	0.902829	0.904494	0.904732	0.908626	0.910506	0.914417	0.920752	0.922443	0.925952	0.92831	0.930428	0.934189	0.933447	0.930594	0.928929
CLR	winnowmap-pbsv	BND	25x		F1	0.937441	0.946873	0.951792	0.955706	0.956456	0.956307	0.956912	0.955737	0.951617	0.948734	0.945274	0.938386	0.930602	0.917951	0.896028	0.86973	0.834813	0.791379	0.729468
CLR	winnowmap-pbsv	BND	25x		recall	0.944293	0.940897	0.9375	0.936141	0.930027	0.92663	0.925272	0.921875	0.913723	0.907609	0.900815	0.887908	0.874321	0.852582	0.815217	0.773098	0.720109	0.658288	0.576766
CLR	winnowmap-pbsv	BND	25x		precision	0.930686	0.952925	0.966526	0.976106	0.984432	0.987947	0.990792	0.992182	0.992789	0.993762	0.994348	0.994949	0.994628	0.994178	0.994624	0.993969	0.992982	0.991922	0.992141
CLR	winnowmap-picky	BND	25x		F1	0.126344	0.217882	0.2897	0.351177	0.399287	0.43752	0.46583	0.487074	0.493048	0.495372	0.496325	0.487173	0.48292	0.483217	0.469277	0.461101	0.441894	0.422789	0.400585
CLR	winnowmap-picky	BND	25x		recall	0.932065	0.930027	0.923234	0.918478	0.908967	0.891984	0.875	0.851902	0.824728	0.790082	0.752717	0.714674	0.684783	0.660326	0.623641	0.589674	0.546196	0.504076	0.461957
CLR	winnowmap-picky	BND	25x		precision	0.0677646	0.123395	0.171805	0.217091	0.255835	0.289845	0.317405	0.341028	0.351633	0.360792	0.37022	0.369538	0.372973	0.381022	0.376168	0.378559	0.371041	0.364078	0.353608
CLR	winnowmap-sniffles	BND	25x		F1	0.820564	0.864222	0.879629	0.887765	0.893428	0.892886	0.893901	0.889114	0.882244	0.874788	0.87064	0.866957	0.860915	0.853872	0.84451	0.832309	0.822504	0.805908	0.793248
CLR	winnowmap-sniffles	BND	25x		recall	0.876359	0.874321	0.866848	0.858016	0.851902	0.847826	0.841033	0.828804	0.813859	0.798913	0.789402	0.780571	0.769701	0.758832	0.743886	0.724185	0.709239	0.685462	0.66712
CLR	winnowmap-sniffles	BND	25x		precision	0.771449	0.854353	0.892793	0.919651	0.93921	0.943005	0.953863	0.958889	0.963176	0.966587	0.970516	0.974843	0.976654	0.976127	0.976616	0.978386	0.97882	0.977707	0.978188
CLR	winnowmap-sniffles2	BND	25x		F1	0.692487	0.692487	0.693189	0.70209	0.727608	0.763478	0.801826	0.829775	0.848798	0.860996	0.867153	0.873637	0.87296	0.863637	0.844951	0.827321	0.801419	0.769168	0.728733
CLR	winnowmap-sniffles2	BND	25x		recall	0.853261	0.853261	0.853261	0.853261	0.852582	0.851902	0.849864	0.847147	0.843071	0.838995	0.827446	0.818614	0.802989	0.779891	0.744565	0.713995	0.674592	0.628397	0.576087
CLR	winnowmap-sniffles2	BND	25x		precision	0.582694	0.582694	0.583689	0.596422	0.634589	0.691684	0.758929	0.813101	0.854603	0.884183	0.910864	0.936589	0.956288	0.967532	0.976623	0.98341	0.986974	0.991218	0.991432
CLR	winnowmap-svim	BND	25x		F1	0.95663	0.956514	0.952812	0.95095	0.947584	0.944158	0.939218	0.934613	0.927203	0.922101	0.912496	0.903582	0.885321	0.871213	0.842827	0.817734	0.771382	0.715678	0.655302
CLR	winnowmap-svim	BND	25x		recall	0.921875	0.919158	0.912364	0.908967	0.902853	0.89606	0.887228	0.879076	0.865489	0.856658	0.839674	0.824728	0.794837	0.772418	0.72894	0.692255	0.628397	0.557745	0.487772
CLR	winnowmap-svim	BND	25x		precision	0.994109	0.997035	0.997013	0.996999	0.996979	0.997713	0.99768	0.99764	0.998394	0.99837	0.999149	0.99911	0.999052	0.998986	0.99889	0.998773	0.998603	0.998387	0.998117
ONT_R10.4	lra-cutesv	DEL	25x	SIM	F1	0.944217	0.944061	0.944114	0.941746	0.938	0.927128	0.908026	0.880025	0.848104	0.809142	0.76864	0.729041	0.691159	0.652003	0.611018	0.572644	0.536271	0.5025	0.463537
ONT_R10.4	lra-cutesv	DEL	25x	SIM	recall	0.904897	0.904613	0.904328	0.899915	0.892796	0.872153	0.838411	0.791572	0.740461	0.682944	0.62742	0.57631	0.530325	0.485336	0.441344	0.402335	0.367312	0.336276	0.302249
ONT_R10.4	lra-cutesv	DEL	25x	SIM	precision	0.98711	0.987106	0.987562	0.987656	0.988026	0.989501	0.990247	0.990734	0.992368	0.992551	0.991897	0.991914	0.992011	0.993009	0.992635	0.992973	0.993072	0.99369	0.993914
ONT_R10.4	lra-cutesv2	DEL	25x	SIM	F1	0.939114	0.938858	0.938355	0.93595	0.931699	0.920311	0.90228	0.873636	0.842821	0.804335	0.764979	0.725318	0.688238	0.651176	0.611264	0.574317	0.539617	0.506463	0.466877
ONT_R10.4	lra-cutesv2	DEL	25x	SIM	recall	0.895928	0.895216	0.893935	0.889379	0.881691	0.859909	0.828161	0.781036	0.732489	0.676253	0.62258	0.571612	0.526908	0.484767	0.441913	0.404328	0.370871	0.340262	0.305524
ONT_R10.4	lra-cutesv2	DEL	25x	SIM	precision	0.986673	0.986972	0.987419	0.987668	0.987719	0.989839	0.990971	0.991147	0.992285	0.992271	0.991835	0.992093	0.991959	0.991555	0.99106	0.990928	0.990118	0.990058	0.989396
ONT_R10.4	lra-debreak	DEL	25x	SIM	F1	0.945921	0.945905	0.945562	0.941453	0.928293	0.911862	0.886603	0.852698	0.812001	0.772162	0.728797	0.685688	0.645515	0.604757	0.566422	0.524649	0.48492	0.444297	0.396259
ONT_R10.4	lra-debreak	DEL	25x	SIM	recall	0.93508	0.934795	0.933514	0.911162	0.880979	0.847665	0.803673	0.749146	0.687785	0.631834	0.575598	0.523491	0.477933	0.434368	0.395786	0.356065	0.320473	0.285877	0.247295
ONT_R10.4	lra-debreak	DEL	25x	SIM	precision	0.957016	0.957282	0.957925	0.973828	0.980977	0.986578	0.988616	0.98947	0.990974	0.992619	0.993122	0.993515	0.994078	0.995108	0.995702	0.996414	0.996018	0.996526	0.996558
ONT_R10.4	lra-sniffles2	DEL	25x	SIM	F1	0.949322	0.949013	0.948458	0.945639	0.939527	0.927057	0.908158	0.881188	0.849838	0.810254	0.770297	0.731782	0.694393	0.655199	0.615219	0.57566	0.53963	0.504342	0.46642
ONT_R10.4	lra-sniffles2	DEL	25x	SIM	recall	0.921412	0.920843	0.919562	0.913867	0.901338	0.877563	0.843964	0.798263	0.747722	0.688497	0.63283	0.581862	0.536019	0.490746	0.447181	0.406748	0.371726	0.338981	0.305524
ONT_R10.4	lra-sniffles2	DEL	25x	SIM	precision	0.978974	0.978962	0.97923	0.979701	0.981094	0.982467	0.982922	0.983339	0.984258	0.984327	0.98406	0.985769	0.985602	0.98542	0.985566	0.984493	0.984169	0.984698	0.985308
ONT_R10.4	lra-svim	DEL	25x	SIM	F1	0.946864	0.946864	0.945669	0.941797	0.934361	0.920405	0.897896	0.867606	0.83492	0.795103	0.752402	0.711694	0.672368	0.63323	0.592659	0.553047	0.517818	0.47994	0.442676
ONT_R10.4	lra-svim	DEL	25x	SIM	recall	0.928531	0.928531	0.925541	0.915718	0.897779	0.867597	0.82631	0.775769	0.724374	0.665718	0.607631	0.555809	0.509254	0.465547	0.422978	0.383685	0.350655	0.316771	0.285023
ONT_R10.4	lra-svim	DEL	25x	SIM	precision	0.965936	0.965936	0.966691	0.969405	0.97405	0.980058	0.983062	0.984107	0.985283	0.986914	0.987734	0.989106	0.989215	0.989709	0.989674	0.990081	0.989554	0.989769	0.990599
ONT_R10.4	lra-svision	DEL	25x	SIM	F1	0.930789	0.942672	0.940665	0.933284	0.922304	0.905568	0.880327	0.849482	0.810144	0.767071	0.72275	0.683646	0.643386	0.602362	0.558878	0.518011	0.478919	0.442229	0.394566
ONT_R10.4	lra-svision	DEL	25x	SIM	recall	0.958286	0.944618	0.92426	0.902192	0.875427	0.841686	0.796982	0.746441	0.686788	0.626139	0.568764	0.52164	0.476082	0.43209	0.388525	0.350085	0.315347	0.284169	0.246014
ONT_R10.4	lra-svision	DEL	25x	SIM	precision	0.904826	0.940734	0.957663	0.966595	0.974485	0.979944	0.98314	0.985526	0.987513	0.989872	0.991069	0.99161	0.991991	0.994104	0.995259	0.995547	0.995058	0.996505	0.995965
ONT_R10.4	minimap2-cutesv	DEL	25x	SIM	F1	0.972894	0.97282	0.97267	0.972069	0.969586	0.963441	0.951404	0.932516	0.905918	0.871187	0.834518	0.793357	0.758523	0.722358	0.684294	0.651666	0.618795	0.586889	0.55327
ONT_R10.4	minimap2-cutesv	DEL	25x	SIM	recall	0.953018	0.952876	0.952591	0.95131	0.946327	0.934226	0.911446	0.87742	0.831435	0.77463	0.718679	0.659738	0.612899	0.566913	0.521355	0.484482	0.449032	0.416145	0.382973
ONT_R10.4	minimap2-cutesv	DEL	25x	SIM	precision	0.993617	0.993616	0.993614	0.993754	0.994018	0.994544	0.995026	0.994995	0.995059	0.995244	0.994876	0.994848	0.994916	0.995251	0.995379	0.995029	0.994953	0.995233	0.996296
ONT_R10.4	minimap2-cutesv2	DEL	25x	SIM	F1	0.973946	0.973797	0.973573	0.972973	0.970346	0.963908	0.951497	0.932456	0.905947	0.871208	0.834545	0.793599	0.758675	0.722872	0.68509	0.652378	0.619953	0.587255	0.553808
ONT_R10.4	minimap2-cutesv2	DEL	25x	SIM	recall	0.955296	0.955011	0.954584	0.953303	0.948035	0.935364	0.911874	0.877563	0.83172	0.774772	0.718821	0.660165	0.613183	0.567625	0.522352	0.485336	0.450313	0.416572	0.383542
ONT_R10.4	minimap2-cutesv2	DEL	25x	SIM	precision	0.993338	0.993336	0.993333	0.993472	0.993732	0.994249	0.99472	0.994675	0.994722	0.995063	0.994681	0.994637	0.994688	0.995009	0.995118	0.994748	0.994654	0.9949	0.995933
ONT_R10.4	minimap2-debreak	DEL	25x	SIM	F1	0.965285	0.965418	0.96569	0.967625	0.964624	0.957641	0.944196	0.923955	0.8973	0.862047	0.823284	0.783269	0.7462	0.710574	0.671005	0.638516	0.608928	0.578007	0.540496
ONT_R10.4	minimap2-debreak	DEL	25x	SIM	recall	0.959994	0.959852	0.95971	0.953161	0.943337	0.926965	0.900911	0.864038	0.818479	0.761532	0.702733	0.646498	0.597523	0.552961	0.506407	0.470387	0.438924	0.40746	0.371014
ONT_R10.4	minimap2-debreak	DEL	25x	SIM	precision	0.970635	0.97105	0.971746	0.982536	0.986893	0.990417	0.99185	0.992802	0.992919	0.99313	0.993759	0.993437	0.993373	0.993859	0.994131	0.993684	0.993875	0.994095	0.995036
ONT_R10.4	minimap2-delly	DEL	25x	SIM	F1	0.965873	0.965873	0.963529	0.958351	0.949619	0.93564	0.917297	0.892758	0.863144	0.823617	0.782386	0.740032	0.705293	0.663404	0.625315	0.589136	0.554104	0.521258	0.484777
ONT_R10.4	minimap2-delly	DEL	25x	SIM	recall	0.958998	0.958998	0.951595	0.940205	0.923121	0.89721	0.863753	0.821327	0.77221	0.710991	0.651338	0.594533	0.55111	0.501708	0.459282	0.421555	0.38639	0.355211	0.321896
ONT_R10.4	minimap2-delly	DEL	25x	SIM	precision	0.972848	0.972848	0.975766	0.977212	0.977684	0.977509	0.977917	0.977797	0.978355	0.97864	0.979448	0.979822	0.979256	0.978889	0.979356	0.977873	0.979076	0.978815	0.981337
ONT_R10.4	minimap2-nanosv	DEL	25x	SIM	F1	0.151931	0.148812	0.143213	0.132839	0.123585	0.112408	0.098662	0.0896496	0.0766074	0.0660338	0.0585554	0.0537322	0.0480622	0.0387997	0.0275126	0.0144129	0.0070932	0.00596167	0.00426197
ONT_R10.4	minimap2-nanosv	DEL	25x	SIM	recall	0.0851367	0.0815774	0.0777335	0.0714692	0.0660592	0.0596526	0.0519647	0.0469818	0.0398633	0.0341686	0.0301822	0.0276196	0.0246298	0.0197893	0.0139522	0.00726082	0.00355923	0.00298975	0.00213554
ONT_R10.4	minimap2-nanosv	DEL	25x	SIM	precision	0.705189	0.846381	0.908486	0.940075	0.956701	0.972158	0.973333	0.976331	0.979021	0.979592	0.976959	0.984772	0.988571	0.985816	0.98	0.962264	1	1	1
ONT_R10.4	minimap2-nanovar	DEL	25x	SIM	F1	0.938652	0.938496	0.938173	0.937546	0.93628	0.933017	0.924401	0.910745	0.88701	0.854218	0.817956	0.7802	0.745112	0.708934	0.671462	0.638583	0.606828	0.576101	0.542387
ONT_R10.4	minimap2-nanovar	DEL	25x	SIM	recall	0.906179	0.905894	0.905182	0.904043	0.901623	0.895359	0.879129	0.854926	0.814208	0.760393	0.7043	0.64963	0.602221	0.556378	0.511674	0.474801	0.440347	0.408741	0.375285
ONT_R10.4	minimap2-nanovar	DEL	25x	SIM	precision	0.973539	0.973531	0.97366	0.973628	0.973708	0.973982	0.97459	0.974363	0.97411	0.974457	0.975355	0.976461	0.976905	0.976756	0.976365	0.974861	0.97571	0.975535	0.977745
ONT_R10.4	minimap2-pbsv	DEL	25x	SIM	F1	0.963731	0.963657	0.963509	0.961784	0.957886	0.950765	0.93618	0.914775	0.888409	0.849812	0.811039	0.771487	0.73499	0.694086	0.66116	0.628967	0.602492	0.567861	0.52879
ONT_R10.4	minimap2-pbsv	DEL	25x	SIM	recall	0.958998	0.958855	0.958571	0.954869	0.947181	0.933371	0.905325	0.866458	0.820046	0.756834	0.696612	0.640233	0.591686	0.540575	0.501424	0.465547	0.437073	0.401481	0.363468
ONT_R10.4	minimap2-pbsv	DEL	25x	SIM	precision	0.968512	0.968507	0.968498	0.9688	0.968836	0.968819	0.969212	0.9688	0.969207	0.968835	0.970448	0.970436	0.969895	0.969364	0.970248	0.969176	0.969372	0.969739	0.969985
ONT_R10.4	minimap2-picky	DEL	25x	SIM	F1	0.0468144	0.0238496	0.0112994	0.00651466	0.00369056	0.00255682	0.00142167	0.00113766	0.000853364	0.000853364	0.000569152	0.000569152	0.000569152	0.000569152	0.000569152	0.000569233	0.000284657	0.000284657	0.000284657
ONT_R10.4	minimap2-picky	DEL	25x	SIM	recall	0.0240604	0.0121014	0.00569476	0.00327449	0.0018508	0.00128132	0.000711845	0.000569476	0.000427107	0.000427107	0.000284738	0.000284738	0.000284738	0.000284738	0.000284738	0.000284738	0.000142369	0.000142369	0.000142369
ONT_R10.4	minimap2-picky	DEL	25x	SIM	precision	0.862245	0.817308	0.714286	0.621622	0.619048	0.5625	0.5	0.5	0.428571	0.428571	0.5	0.5	0.5	0.5	0.5	0.666667	0.5	0.5	0.5
ONT_R10.4	minimap2-sniffles	DEL	25x	SIM	F1	0.959374	0.961016	0.960302	0.958676	0.954409	0.948561	0.936848	0.918296	0.895564	0.862773	0.828205	0.789138	0.754687	0.720029	0.680732	0.646318	0.618217	0.586699	0.5525
ONT_R10.4	minimap2-sniffles	DEL	25x	SIM	recall	0.943052	0.942341	0.940205	0.936361	0.928388	0.917568	0.895501	0.862472	0.823462	0.769789	0.716543	0.65988	0.613183	0.568622	0.521355	0.482346	0.451737	0.41885	0.384681
ONT_R10.4	minimap2-sniffles	DEL	25x	SIM	precision	0.976271	0.980447	0.981278	0.982082	0.98193	0.981721	0.982199	0.981848	0.981503	0.981307	0.981092	0.981368	0.981093	0.981327	0.980455	0.979191	0.979019	0.979035	0.980051
ONT_R10.4	minimap2-sniffles2	DEL	25x	SIM	F1	0.975891	0.975743	0.975448	0.974407	0.970316	0.963319	0.950052	0.929637	0.904336	0.870002	0.833758	0.793491	0.758748	0.722132	0.68472	0.651722	0.620387	0.587965	0.554007
ONT_R10.4	minimap2-sniffles2	DEL	25x	SIM	recall	0.965262	0.964977	0.964408	0.96213	0.954015	0.940347	0.91529	0.878417	0.834425	0.777477	0.721526	0.663013	0.615888	0.569049	0.523776	0.486333	0.452306	0.418707	0.384823
ONT_R10.4	minimap2-sniffles2	DEL	25x	SIM	precision	0.986756	0.986752	0.986744	0.987002	0.987183	0.987442	0.987558	0.9872	0.987033	0.987523	0.987337	0.987908	0.987897	0.987889	0.988447	0.987569	0.987259	0.986913	0.988661
ONT_R10.4	minimap2-svim	DEL	25x	SIM	F1	0.974562	0.974562	0.974407	0.972911	0.968933	0.960684	0.94697	0.927032	0.900419	0.865358	0.827895	0.786615	0.751457	0.713479	0.675422	0.641785	0.609261	0.576329	0.540166
ONT_R10.4	minimap2-svim	DEL	25x	SIM	recall	0.965404	0.965404	0.964835	0.961276	0.952449	0.935792	0.908884	0.872722	0.826452	0.769077	0.71156	0.65262	0.605638	0.557659	0.512528	0.474943	0.440205	0.406606	0.371441
ONT_R10.4	minimap2-svim	DEL	25x	SIM	precision	0.983894	0.983894	0.984171	0.984831	0.985999	0.986937	0.988388	0.98855	0.988927	0.989196	0.989703	0.989851	0.989763	0.990142	0.990099	0.989324	0.989123	0.989262	0.989757
ONT_R10.4	minimap2-svision	DEL	25x	SIM	F1	0.95512	0.964899	0.969283	0.966948	0.964324	0.955729	0.942641	0.9231	0.895968	0.859809	0.820795	0.781177	0.746584	0.710579	0.670437	0.636223	0.605287	0.571371	0.535692
ONT_R10.4	minimap2-svision	DEL	25x	SIM	recall	0.974089	0.972523	0.970387	0.96213	0.952449	0.932802	0.905467	0.869021	0.8209	0.760962	0.70131	0.645216	0.598946	0.553673	0.506264	0.468109	0.435222	0.400911	0.366458
ONT_R10.4	minimap2-svision	DEL	25x	SIM	precision	0.936875	0.957393	0.968182	0.971815	0.9765	0.979812	0.982998	0.984357	0.986147	0.988168	0.989355	0.989736	0.990815	0.991586	0.992188	0.992754	0.9935	0.993999	0.99536
ONT_R10.4	ngmlr-cutesv	DEL	25x	SIM	F1	0.959377	0.959301	0.959218	0.958441	0.956028	0.949331	0.935843	0.915579	0.889221	0.853684	0.814528	0.771939	0.735482	0.699732	0.662676	0.62846	0.597149	0.566595	0.531077
ONT_R10.4	ngmlr-cutesv	DEL	25x	SIM	recall	0.92967	0.929527	0.929243	0.927534	0.922409	0.909596	0.884681	0.849231	0.804527	0.748007	0.689636	0.630552	0.583286	0.539294	0.496441	0.458998	0.426395	0.395786	0.361902
ONT_R10.4	ngmlr-cutesv	DEL	25x	SIM	precision	0.991046	0.991044	0.991192	0.991478	0.99219	0.992697	0.993286	0.993173	0.993845	0.994134	0.994661	0.995057	0.995142	0.996056	0.996286	0.996292	0.996009	0.996773	0.997254
ONT_R10.4	ngmlr-cutesv2	DEL	25x	SIM	F1	0.962285	0.96129	0.960675	0.958983	0.956342	0.949409	0.935683	0.91533	0.889046	0.853405	0.814329	0.771404	0.735027	0.699612	0.662549	0.628326	0.596729	0.566595	0.530463
ONT_R10.4	ngmlr-cutesv2	DEL	25x	SIM	recall	0.935364	0.933371	0.93209	0.928673	0.923121	0.909738	0.884396	0.848804	0.804243	0.74758	0.689351	0.629841	0.582716	0.539151	0.496298	0.458855	0.425968	0.395786	0.361333
ONT_R10.4	ngmlr-cutesv2	DEL	25x	SIM	precision	0.990801	0.990931	0.991069	0.991337	0.992044	0.992698	0.993284	0.99317	0.993842	0.994131	0.994659	0.995052	0.995137	0.996055	0.996285	0.996291	0.996005	0.996773	0.99725
ONT_R10.4	ngmlr-debreak	DEL	25x	SIM	F1	0.968228	0.968075	0.967918	0.967359	0.963433	0.954951	0.93943	0.917809	0.887943	0.85303	0.812974	0.771538	0.733729	0.695821	0.658534	0.625988	0.594487	0.561554	0.522999
ONT_R10.4	ngmlr-debreak	DEL	25x	SIM	recall	0.960991	0.960564	0.959994	0.951452	0.939636	0.921982	0.892084	0.852933	0.802107	0.746583	0.686931	0.629841	0.581008	0.534596	0.491885	0.456435	0.42369	0.390945	0.354499
ONT_R10.4	ngmlr-debreak	DEL	25x	SIM	precision	0.975575	0.975705	0.975973	0.983807	0.988468	0.990365	0.992084	0.993368	0.994352	0.994878	0.995667	0.9955	0.995366	0.996285	0.995964	0.995961	0.995984	0.996372	0.996797
ONT_R10.4	ngmlr-delly	DEL	25x	SIM	F1	0.954892	0.954892	0.953166	0.947631	0.938612	0.925353	0.904284	0.876199	0.844441	0.805365	0.763526	0.719063	0.679621	0.641578	0.601342	0.563052	0.528482	0.494145	0.4566
ONT_R10.4	ngmlr-delly	DEL	25x	SIM	recall	0.935792	0.935792	0.930097	0.918423	0.901196	0.877136	0.839977	0.792995	0.742312	0.683941	0.625854	0.56791	0.520359	0.476936	0.433798	0.395074	0.361902	0.330438	0.297694
ONT_R10.4	ngmlr-delly	DEL	25x	SIM	precision	0.974789	0.974789	0.977409	0.978759	0.97927	0.97918	0.979253	0.97891	0.979155	0.979209	0.978847	0.979858	0.979368	0.979819	0.979743	0.979527	0.979199	0.979325	0.979391
ONT_R10.4	ngmlr-nanosv	DEL	25x	SIM	F1	0.196598	0.195573	0.186436	0.177664	0.166386	0.15284	0.141369	0.128638	0.116214	0.104866	0.095664	0.0853093	0.0777124	0.0636714	0.051595	0.0420906	0.0360688	0.031666	0.0269663
ONT_R10.4	ngmlr-nanosv	DEL	25x	SIM	recall	0.115177	0.111333	0.104499	0.0985194	0.0914009	0.0831435	0.0763098	0.0689066	0.0617882	0.0553815	0.0502563	0.0445615	0.0404328	0.0328872	0.0264806	0.0214977	0.0183656	0.0160877	0.0136674
ONT_R10.4	ngmlr-nanosv	DEL	25x	SIM	precision	0.670813	0.8037	0.863529	0.903394	0.926407	0.944984	0.958855	0.966068	0.975281	0.98481	0.991573	0.996815	0.996491	0.99569	1	1	1	1	1
ONT_R10.4	ngmlr-nanovar	DEL	25x	SIM	F1	0.923503	0.922778	0.922017	0.920549	0.918935	0.915503	0.905111	0.889216	0.864483	0.830179	0.793911	0.753176	0.717366	0.682805	0.644194	0.612465	0.579559	0.549365	0.512874
ONT_R10.4	ngmlr-nanovar	DEL	25x	SIM	recall	0.879129	0.877847	0.876139	0.873434	0.869875	0.863041	0.844675	0.817056	0.776054	0.721384	0.66828	0.611902	0.566059	0.52406	0.480211	0.445615	0.411731	0.381834	0.34738
ONT_R10.4	ngmlr-nanovar	DEL	25x	SIM	precision	0.972594	0.972555	0.972964	0.973037	0.97386	0.974755	0.97486	0.975357	0.975658	0.977619	0.977713	0.979266	0.979069	0.97951	0.978248	0.979043	0.978349	0.978832	0.979526
ONT_R10.4	ngmlr-pbsv	DEL	25x	SIM	F1	0.952181	0.951954	0.951114	0.948986	0.94444	0.935801	0.916879	0.894366	0.866462	0.826427	0.785684	0.740793	0.705691	0.664922	0.630003	0.595824	0.563011	0.528669	0.490698
ONT_R10.4	ngmlr-pbsv	DEL	25x	SIM	recall	0.938354	0.937927	0.936219	0.932232	0.923263	0.906891	0.871583	0.83172	0.784738	0.721241	0.661019	0.599943	0.555239	0.506549	0.467255	0.430666	0.39721	0.36361	0.328588
ONT_R10.4	ngmlr-pbsv	DEL	25x	SIM	precision	0.966422	0.966408	0.96649	0.966352	0.966612	0.966616	0.967141	0.967219	0.967187	0.967532	0.9683	0.968068	0.967982	0.967374	0.966716	0.966454	0.966401	0.968158	0.968527
ONT_R10.4	ngmlr-picky	DEL	25x	SIM	F1	0.174317	0.131565	0.100688	0.0784582	0.0593923	0.0445372	0.0335946	0.0286276	0.0208509	0.0158192	0.0118879	0.0110435	0.00794101	0.00596167	0.00341103	0.00170697	0.00142268	0.000853849	0.000569314
ONT_R10.4	ngmlr-picky	DEL	25x	SIM	recall	0.0962415	0.070615	0.0531036	0.0408599	0.0306093	0.022779	0.0170843	0.0145216	0.0105353	0.00797267	0.0059795	0.00555239	0.00398633	0.00298975	0.00170843	0.000854214	0.000711845	0.000427107	0.000284738
ONT_R10.4	ngmlr-picky	DEL	25x	SIM	precision	0.923497	0.96124	0.968831	0.982877	0.99537	0.993789	1	1	1	1	1	1	1	1	1	1	1	1	1
ONT_R10.4	ngmlr-sniffles	DEL	25x	SIM	F1	0.951024	0.949908	0.94864	0.945291	0.941665	0.935583	0.921435	0.902112	0.875977	0.845011	0.80755	0.765928	0.730542	0.695436	0.657386	0.623677	0.593548	0.56468	0.528604
ONT_R10.4	ngmlr-sniffles	DEL	25x	SIM	recall	0.921982	0.919277	0.916429	0.910165	0.903189	0.892227	0.8666	0.833144	0.789863	0.740888	0.685222	0.627278	0.581293	0.538013	0.494163	0.457147	0.425683	0.396498	0.36176
ONT_R10.4	ngmlr-sniffles	DEL	25x	SIM	precision	0.981956	0.982651	0.983198	0.983236	0.983566	0.983367	0.983678	0.983529	0.983165	0.983185	0.983047	0.983263	0.982908	0.983091	0.981618	0.981057	0.980007	0.980634	0.981081
ONT_R10.4	ngmlr-sniffles2	DEL	25x	SIM	F1	0.960076	0.959304	0.958309	0.955533	0.951158	0.944263	0.929148	0.908027	0.882093	0.845621	0.806675	0.764135	0.727518	0.691067	0.655048	0.620737	0.588318	0.558406	0.522996
ONT_R10.4	ngmlr-sniffles2	DEL	25x	SIM	recall	0.936361	0.934653	0.932659	0.926965	0.917711	0.90447	0.876566	0.839835	0.796697	0.738895	0.681378	0.622437	0.575313	0.530894	0.489607	0.452164	0.418707	0.388952	0.355353
ONT_R10.4	ngmlr-sniffles2	DEL	25x	SIM	precision	0.985023	0.985292	0.985409	0.985918	0.987136	0.987718	0.988441	0.988273	0.987994	0.988383	0.988435	0.989364	0.989229	0.98965	0.989356	0.989716	0.988904	0.989497	0.990083
ONT_R10.4	ngmlr-svim	DEL	25x	SIM	F1	0.965268	0.965268	0.964112	0.961404	0.956388	0.947485	0.931941	0.911515	0.883981	0.848701	0.80928	0.767033	0.731383	0.694028	0.655691	0.621962	0.589892	0.558938	0.523196
ONT_R10.4	ngmlr-svim	DEL	25x	SIM	recall	0.949601	0.949601	0.946612	0.939778	0.928815	0.911874	0.883115	0.846953	0.800541	0.744305	0.685364	0.626708	0.580296	0.534453	0.490461	0.453588	0.420416	0.389522	0.355638
ONT_R10.4	ngmlr-svim	DEL	25x	SIM	precision	0.98146	0.98146	0.982272	0.984049	0.985647	0.985991	0.986482	0.986731	0.986837	0.98716	0.987892	0.988325	0.98884	0.989457	0.988806	0.989134	0.988286	0.989154	0.989307
ONT_R10.4	ngmlr-svision	DEL	25x	SIM	F1	0.959526	0.963179	0.964048	0.961538	0.956117	0.949108	0.933174	0.911024	0.883019	0.847648	0.806305	0.765917	0.730067	0.692614	0.65708	0.621674	0.589284	0.557515	0.518378
ONT_R10.4	ngmlr-svision	DEL	25x	SIM	recall	0.968679	0.96455	0.960137	0.950313	0.936788	0.919989	0.888667	0.847665	0.799544	0.742597	0.680951	0.625142	0.578161	0.532033	0.491173	0.452449	0.41885	0.387101	0.35037
ONT_R10.4	ngmlr-svision	DEL	25x	SIM	precision	0.950545	0.961811	0.967992	0.973032	0.976261	0.98013	0.982373	0.98462	0.985955	0.987318	0.988223	0.988519	0.990246	0.992036	0.992235	0.993125	0.993583	0.995971	0.995953
ONT_R10.4	pbmm2-cutesv	DEL	25x	SIM	F1	0.961256	0.961105	0.961024	0.959254	0.955331	0.944218	0.928287	0.902036	0.870601	0.832497	0.793057	0.751256	0.713013	0.675466	0.636057	0.599921	0.565222	0.528498	0.487141
ONT_R10.4	pbmm2-cutesv	DEL	25x	SIM	recall	0.941344	0.941059	0.940774	0.936788	0.928673	0.907318	0.878132	0.832432	0.780182	0.720672	0.66344	0.606919	0.558514	0.513667	0.469391	0.431236	0.396355	0.361048	0.323605
ONT_R10.4	pbmm2-cutesv	DEL	25x	SIM	precision	0.982029	0.982023	0.982164	0.982823	0.983565	0.984247	0.984517	0.984343	0.984726	0.9854	0.985618	0.985665	0.985678	0.986062	0.98624	0.985361	0.98479	0.98562	0.984835
ONT_R10.4	pbmm2-cutesv2	DEL	25x	SIM	F1	0.962393	0.962016	0.961633	0.959563	0.95572	0.944078	0.928287	0.902121	0.870263	0.832374	0.792954	0.751036	0.71313	0.675714	0.63632	0.600059	0.565367	0.528958	0.487627
ONT_R10.4	pbmm2-cutesv2	DEL	25x	SIM	recall	0.943622	0.94291	0.942056	0.9375	0.929527	0.907318	0.878132	0.832574	0.779755	0.720387	0.663297	0.606634	0.558656	0.513952	0.469675	0.431378	0.396498	0.361475	0.324032
ONT_R10.4	pbmm2-cutesv2	DEL	25x	SIM	precision	0.981926	0.981913	0.982042	0.982689	0.983431	0.983943	0.984517	0.984346	0.984541	0.985586	0.985615	0.985658	0.985682	0.986069	0.986248	0.985366	0.984795	0.985637	0.984855
ONT_R10.4	pbmm2-debreak	DEL	25x	SIM	F1	0.966436	0.966206	0.966153	0.963476	0.956871	0.942363	0.922168	0.893319	0.85898	0.818159	0.776972	0.732157	0.696037	0.656149	0.617776	0.580438	0.545361	0.502864	0.458698
ONT_R10.4	pbmm2-debreak	DEL	25x	SIM	recall	0.965404	0.964692	0.963126	0.950171	0.933371	0.904328	0.867027	0.816629	0.760962	0.699174	0.640803	0.582005	0.537585	0.491458	0.449744	0.411446	0.376993	0.337415	0.298833
ONT_R10.4	pbmm2-debreak	DEL	25x	SIM	precision	0.96747	0.967724	0.969198	0.97716	0.981584	0.983739	0.984799	0.985906	0.98598	0.985947	0.986629	0.986725	0.986932	0.98685	0.986263	0.985003	0.985486	0.986678	0.986372
ONT_R10.4	pbmm2-delly	DEL	25x	SIM	F1	0.96348	0.96348	0.961163	0.953465	0.942539	0.925881	0.904175	0.872397	0.83567	0.796082	0.75372	0.710023	0.670532	0.628273	0.586265	0.546237	0.510772	0.473077	0.430411
ONT_R10.4	pbmm2-delly	DEL	25x	SIM	recall	0.954015	0.954015	0.946042	0.930524	0.909596	0.878559	0.840262	0.787443	0.729784	0.671128	0.613041	0.557232	0.510393	0.462842	0.418707	0.379271	0.345957	0.312073	0.276054
ONT_R10.4	pbmm2-delly	DEL	25x	SIM	precision	0.973134	0.973134	0.976775	0.977565	0.977958	0.978592	0.978611	0.9779	0.977498	0.978211	0.978192	0.978255	0.977105	0.977744	0.977401	0.975824	0.975512	0.977263	0.976334
ONT_R10.4	pbmm2-nanosv	DEL	25x	SIM	F1	0.211424	0.206784	0.194508	0.183057	0.16697	0.152513	0.136213	0.119283	0.106907	0.0948767	0.0811254	0.0695246	0.0532077	0.0398996	0.0200141	0.00935242	0.00681044	0.00482886	0.00255936
ONT_R10.4	pbmm2-nanosv	DEL	25x	SIM	recall	0.123576	0.117597	0.108912	0.101367	0.0914009	0.0827164	0.0731777	0.0634966	0.0565205	0.0498292	0.0422836	0.0360194	0.0273349	0.0203588	0.0101082	0.00469818	0.00341686	0.00242027	0.00128132
ONT_R10.4	pbmm2-nanosv	DEL	25x	SIM	precision	0.731255	0.855959	0.908551	0.943046	0.963964	0.976471	0.982792	0.982379	0.985112	0.988701	0.996644	0.996063	0.994819	0.993056	1	1	1	1	1
ONT_R10.4	pbmm2-pbsv	DEL	25x	SIM	F1	0.955876	0.955801	0.955041	0.950551	0.943625	0.926731	0.904176	0.872172	0.83739	0.793205	0.748493	0.70472	0.66085	0.620356	0.584203	0.548976	0.509392	0.466213	0.42043
ONT_R10.4	pbmm2-pbsv	DEL	25x	SIM	recall	0.943764	0.943622	0.942056	0.933229	0.919846	0.888667	0.847665	0.793138	0.737187	0.671412	0.609909	0.553673	0.501424	0.456435	0.418565	0.3834	0.34553	0.306948	0.268366
ONT_R10.4	pbmm2-pbsv	DEL	25x	SIM	precision	0.968303	0.968298	0.968389	0.968528	0.968666	0.968202	0.96876	0.968701	0.969118	0.968975	0.968573	0.9691	0.968913	0.967995	0.966787	0.966272	0.968862	0.968989	0.970149
ONT_R10.4	pbmm2-picky	DEL	25x	SIM	F1	0.0654091	0.042966	0.0233081	0.0138438	0.00935109	0.00511146	0.00369476	0.00255936	0.00170697	0.00142268	0.000853849	0.000853849	0.000853849	0.000569314	0.000284698	0.000284698	0	0	0
ONT_R10.4	pbmm2-picky	DEL	25x	SIM	recall	0.0343109	0.0220672	0.0118166	0.00697608	0.00469818	0.00256264	0.0018508	0.00128132	0.000854214	0.000711845	0.000427107	0.000427107	0.000427107	0.000284738	0.000142369	0.000142369	0	0	0
ONT_R10.4	pbmm2-picky	DEL	25x	SIM	precision	0.698551	0.811518	0.846939	0.890909	0.970588	0.947368	1	1	1	1	1	1	1	1	1	1	0	0	0
ONT_R10.4	pbmm2-sniffles	DEL	25x	SIM	F1	0.952678	0.952277	0.949309	0.943835	0.935412	0.921271	0.903033	0.87553	0.845794	0.809071	0.769828	0.728376	0.691297	0.651564	0.612548	0.579478	0.543888	0.501902	0.461271
ONT_R10.4	pbmm2-sniffles	DEL	25x	SIM	recall	0.934368	0.930382	0.923833	0.912728	0.896925	0.871298	0.839265	0.793138	0.745729	0.690774	0.635678	0.580866	0.53545	0.489322	0.446896	0.41287	0.377563	0.338126	0.302249
ONT_R10.4	pbmm2-sniffles	DEL	25x	SIM	precision	0.97172	0.975228	0.97623	0.977138	0.97735	0.977324	0.977288	0.977026	0.976874	0.976258	0.975743	0.97631	0.97511	0.974759	0.973333	0.971524	0.972141	0.973361	0.973407
ONT_R10.4	pbmm2-sniffles2	DEL	25x	SIM	F1	0.968975	0.968603	0.968073	0.964827	0.95941	0.947509	0.930918	0.904876	0.873324	0.835399	0.795854	0.754903	0.715038	0.677703	0.639122	0.60188	0.567836	0.530905	0.490263
ONT_R10.4	pbmm2-sniffles2	DEL	25x	SIM	recall	0.956008	0.955296	0.954015	0.947039	0.935507	0.912301	0.881549	0.836276	0.783741	0.724374	0.666856	0.611048	0.560507	0.515803	0.47238	0.432944	0.398633	0.363183	0.326167
ONT_R10.4	pbmm2-sniffles2	DEL	25x	SIM	precision	0.9823	0.982287	0.982551	0.983296	0.984567	0.985543	0.986144	0.985736	0.986029	0.98662	0.986728	0.987348	0.987212	0.987732	0.987794	0.987017	0.98661	0.986466	0.986649
ONT_R10.4	pbmm2-svim	DEL	25x	SIM	F1	0.966545	0.966545	0.965557	0.96082	0.955282	0.942156	0.924462	0.897576	0.866202	0.828492	0.788481	0.746986	0.707208	0.670597	0.631904	0.595547	0.56108	0.523199	0.48247
ONT_R10.4	pbmm2-svim	DEL	25x	SIM	recall	0.960421	0.960421	0.957859	0.947893	0.935222	0.910165	0.877278	0.830296	0.777904	0.718679	0.660735	0.604214	0.553815	0.510108	0.466686	0.428388	0.39365	0.357204	0.32033
ONT_R10.4	pbmm2-svim	DEL	25x	SIM	precision	0.972747	0.972747	0.97338	0.974104	0.976222	0.976478	0.97701	0.976721	0.97711	0.977916	0.977464	0.978106	0.978124	0.978427	0.978215	0.976631	0.976342	0.977406	0.976987
ONT_R10.4	pbmm2-svision	DEL	25x	SIM	F1	0.955367	0.96239	0.964026	0.961295	0.954014	0.943196	0.924696	0.896344	0.861689	0.824911	0.78422	0.741024	0.701899	0.665345	0.626787	0.5894	0.553777	0.513357	0.470051
ONT_R10.4	pbmm2-svision	DEL	25x	SIM	recall	0.96754	0.965404	0.961418	0.951167	0.934795	0.911304	0.875854	0.825456	0.767227	0.709994	0.650911	0.593536	0.544562	0.501566	0.458713	0.419562	0.384112	0.346099	0.307802
ONT_R10.4	pbmm2-svision	DEL	25x	SIM	precision	0.943496	0.959394	0.966648	0.97164	0.974039	0.977401	0.979306	0.980551	0.982677	0.984212	0.986195	0.986045	0.987097	0.987942	0.989254	0.990255	0.991912	0.993461	0.994023
ONT_R10.4	winnowmap-cutesv	DEL	25x	SIM	F1	0.968921	0.968916	0.969053	0.968226	0.964973	0.957707	0.943726	0.92256	0.894667	0.859269	0.820054	0.778539	0.741693	0.704021	0.666667	0.63075	0.599542	0.568464	0.531273
ONT_R10.4	winnowmap-cutesv	DEL	25x	SIM	recall	0.947608	0.947466	0.947323	0.945757	0.939351	0.925256	0.898918	0.860763	0.813212	0.756264	0.697466	0.639379	0.591116	0.544704	0.501139	0.461703	0.428958	0.397779	0.362187
ONT_R10.4	winnowmap-cutesv	DEL	25x	SIM	precision	0.991214	0.99136	0.991802	0.991789	0.992031	0.992517	0.993236	0.993917	0.994256	0.994757	0.994923	0.995125	0.995206	0.995059	0.995475	0.995091	0.995375	0.995723	0.996475
ONT_R10.4	winnowmap-cutesv2	DEL	25x	SIM	F1	0.969446	0.969291	0.969353	0.968377	0.965048	0.957784	0.944042	0.922889	0.895013	0.859546	0.820251	0.778856	0.742031	0.704497	0.66755	0.632346	0.600378	0.568464	0.531677
ONT_R10.4	winnowmap-cutesv2	DEL	25x	SIM	recall	0.948605	0.948178	0.947893	0.946042	0.939493	0.925399	0.899487	0.861333	0.813781	0.756691	0.697751	0.639806	0.591543	0.545273	0.502136	0.463411	0.429812	0.397779	0.362614
ONT_R10.4	winnowmap-cutesv2	DEL	25x	SIM	precision	0.991223	0.991366	0.991807	0.991791	0.992032	0.992518	0.99324	0.993921	0.99426	0.994759	0.994925	0.995128	0.99521	0.995064	0.995484	0.995109	0.995384	0.995723	0.996089
ONT_R10.4	winnowmap-debreak	DEL	25x	SIM	F1	0.972514	0.972429	0.972494	0.972256	0.967714	0.959454	0.942637	0.91858	0.890652	0.853381	0.815126	0.772513	0.736663	0.698392	0.66007	0.625146	0.594729	0.562998	0.524693
ONT_R10.4	winnowmap-debreak	DEL	25x	SIM	recall	0.969675	0.969106	0.968964	0.960421	0.947323	0.929812	0.89721	0.854499	0.80709	0.747437	0.69049	0.631407	0.584852	0.538013	0.493878	0.455866	0.424117	0.392511	0.356207
ONT_R10.4	winnowmap-debreak	DEL	25x	SIM	precision	0.975369	0.975774	0.97605	0.984386	0.989001	0.991047	0.99291	0.993051	0.993516	0.994318	0.994668	0.994841	0.994914	0.994997	0.994838	0.99441	0.99499	0.995307	0.995623
ONT_R10.4	winnowmap-delly	DEL	25x	SIM	F1	0.963563	0.963563	0.960831	0.954072	0.943824	0.929664	0.910293	0.882995	0.851129	0.811261	0.767635	0.725627	0.687846	0.646588	0.608397	0.570997	0.538628	0.501482	0.461974
ONT_R10.4	winnowmap-delly	DEL	25x	SIM	recall	0.956293	0.956293	0.948178	0.933087	0.913724	0.887244	0.852363	0.805809	0.754129	0.693337	0.632118	0.576452	0.530182	0.482916	0.441486	0.403331	0.371726	0.337272	0.302249
ONT_R10.4	winnowmap-delly	DEL	25x	SIM	precision	0.970945	0.970945	0.973827	0.976024	0.975973	0.976343	0.976672	0.976536	0.976766	0.977519	0.977113	0.978965	0.97897	0.978085	0.978233	0.977234	0.977537	0.97731	0.979695
ONT_R10.4	winnowmap-nanosv	DEL	25x	SIM	F1	0.198698	0.192823	0.185934	0.176895	0.165908	0.153927	0.137621	0.124583	0.11226	0.0997702	0.0902297	0.0805791	0.0689845	0.0575062	0.044531	0.0269587	0.017779	0.0146976	0.0127316
ONT_R10.4	winnowmap-nanosv	DEL	25x	SIM	recall	0.115177	0.108628	0.103502	0.0976651	0.0908314	0.0835706	0.0740319	0.0664863	0.0595103	0.0525342	0.0472665	0.0419989	0.0357346	0.0296128	0.022779	0.0136674	0.00896925	0.00740319	0.00640661
ONT_R10.4	winnowmap-nanosv	DEL	25x	SIM	precision	0.722967	0.857303	0.913317	0.937158	0.956522	0.973466	0.97561	0.987315	0.98818	0.989276	0.991045	0.989933	0.992095	0.990476	0.987654	0.979592	1	1	1
ONT_R10.4	winnowmap-nanovar	DEL	25x	SIM	F1	0.93285	0.93285	0.93283	0.932356	0.931218	0.92803	0.918931	0.903255	0.879825	0.846748	0.80873	0.769496	0.734175	0.696656	0.661328	0.625907	0.593855	0.561226	0.524846
ONT_R10.4	winnowmap-nanovar	DEL	25x	SIM	recall	0.897921	0.897921	0.897637	0.896782	0.894362	0.888525	0.871441	0.843394	0.803104	0.748861	0.691059	0.634966	0.587842	0.541287	0.499715	0.460564	0.426538	0.393793	0.358628
ONT_R10.4	winnowmap-nanovar	DEL	25x	SIM	precision	0.970606	0.970606	0.970896	0.970869	0.971243	0.971211	0.971896	0.972263	0.972754	0.974074	0.974699	0.976357	0.977509	0.977127	0.977444	0.976456	0.977169	0.97635	0.978252
ONT_R10.4	winnowmap-pbsv	DEL	25x	SIM	F1	0.960465	0.96039	0.960167	0.957548	0.95309	0.943597	0.925218	0.904176	0.876424	0.837525	0.799397	0.755216	0.717157	0.676127	0.642612	0.607352	0.577796	0.544933	0.507362
ONT_R10.4	winnowmap-pbsv	DEL	25x	SIM	recall	0.952876	0.952733	0.952306	0.947323	0.938639	0.920558	0.885108	0.847665	0.799687	0.737187	0.67967	0.618451	0.568907	0.518935	0.480495	0.442198	0.411589	0.378986	0.343394
ONT_R10.4	winnowmap-pbsv	DEL	25x	SIM	precision	0.968176	0.968171	0.968157	0.967995	0.967993	0.967819	0.969135	0.96876	0.969451	0.969481	0.970325	0.969643	0.969903	0.969931	0.969828	0.969413	0.969159	0.96941	0.971014
ONT_R10.4	winnowmap-picky	DEL	25x	SIM	F1	0.0837512	0.0536579	0.035465	0.0191522	0.0121572	0.00793426	0.00652205	0.00284091	0.00255718	0.00198948	0.001706	0.00142187	0.00142187	0.00113766	0.00113766	0.00113766	0.00113782	0.00113798	0.000853606
ONT_R10.4	winnowmap-picky	DEL	25x	SIM	recall	0.043992	0.0276196	0.0180809	0.00968109	0.00612187	0.00398633	0.00327449	0.00142369	0.00128132	0.000996583	0.000854214	0.000711845	0.000711845	0.000569476	0.000569476	0.000569476	0.000569476	0.000569476	0.000427107
ONT_R10.4	winnowmap-picky	DEL	25x	SIM	precision	0.870423	0.937198	0.92029	0.883117	0.86	0.823529	0.793103	0.625	0.6	0.538462	0.6	0.555556	0.555556	0.5	0.5	0.5	0.571429	0.666667	0.6
ONT_R10.4	winnowmap-sniffles	DEL	25x	SIM	F1	0.956082	0.957847	0.956813	0.954486	0.949699	0.94261	0.928138	0.909354	0.884237	0.851739	0.81559	0.775542	0.740301	0.702574	0.66441	0.631183	0.599803	0.569035	0.530663
ONT_R10.4	winnowmap-sniffles	DEL	25x	SIM	recall	0.942198	0.939778	0.936788	0.931521	0.921982	0.908457	0.881691	0.848377	0.805809	0.753274	0.698605	0.641942	0.59496	0.547836	0.50299	0.465974	0.432517	0.401338	0.364038
ONT_R10.4	winnowmap-sniffles	DEL	25x	SIM	precision	0.970381	0.976624	0.977712	0.978612	0.979135	0.979432	0.97975	0.979776	0.979578	0.979815	0.979637	0.979366	0.979606	0.979135	0.978399	0.977891	0.978107	0.977462	0.978569
ONT_R10.4	winnowmap-sniffles2	DEL	25x	SIM	F1	0.974048	0.973827	0.97353	0.971895	0.9665	0.958153	0.942376	0.921219	0.894171	0.858454	0.819598	0.778947	0.742197	0.705247	0.66761	0.633188	0.600733	0.56734	0.531959
ONT_R10.4	winnowmap-sniffles2	DEL	25x	SIM	recall	0.961845	0.961418	0.960849	0.957574	0.946754	0.930666	0.901054	0.863183	0.816771	0.758969	0.700171	0.642654	0.594106	0.548263	0.503844	0.465831	0.431521	0.397921	0.363753
ONT_R10.4	winnowmap-sniffles2	DEL	25x	SIM	precision	0.986565	0.98656	0.986552	0.986651	0.987086	0.987313	0.987672	0.98762	0.987775	0.987954	0.988145	0.988611	0.988628	0.988196	0.9891	0.988221	0.988262	0.987982	0.989543
ONT_R10.4	winnowmap-svim	DEL	25x	SIM	F1	0.972938	0.972938	0.972468	0.968752	0.963603	0.952738	0.935995	0.913993	0.886187	0.850357	0.809047	0.768106	0.730472	0.692386	0.654601	0.616921	0.585938	0.554303	0.515939
ONT_R10.4	winnowmap-svim	DEL	25x	SIM	recall	0.964835	0.964835	0.962984	0.955581	0.944191	0.922694	0.891088	0.851794	0.804243	0.746726	0.684937	0.628132	0.579157	0.532745	0.48918	0.448462	0.416429	0.385108	0.349089
ONT_R10.4	winnowmap-svim	DEL	25x	SIM	precision	0.981179	0.981179	0.98214	0.982292	0.98383	0.984805	0.985669	0.985992	0.986725	0.987387	0.988088	0.988351	0.988819	0.988639	0.989062	0.98808	0.988176	0.98867	0.988311
ONT_R10.4	winnowmap-svision	DEL	25x	SIM	F1	0.950316	0.964066	0.966847	0.96527	0.960561	0.951371	0.935809	0.913872	0.884006	0.848554	0.80765	0.768011	0.731388	0.692607	0.655163	0.619197	0.588837	0.553546	0.515299
ONT_R10.4	winnowmap-svision	DEL	25x	SIM	recall	0.973519	0.972096	0.967397	0.959567	0.946612	0.92611	0.893508	0.853502	0.801822	0.743451	0.682375	0.627563	0.579727	0.532175	0.48918	0.450028	0.41828	0.3834	0.347665
ONT_R10.4	winnowmap-svision	DEL	25x	SIM	precision	0.928193	0.956169	0.966297	0.971042	0.974927	0.978048	0.982313	0.983432	0.98496	0.988266	0.989267	0.98945	0.990513	0.991512	0.991631	0.992153	0.994247	0.995196	0.99511
ONT_R10.4	lra-cutesv	DUP_INS	25x	SIM	F1	0.824645	0.821659	0.817666	0.812313	0.801728	0.784381	0.761953	0.734886	0.703042	0.66606	0.628339	0.58864	0.551359	0.514075	0.481557	0.44855	0.418723	0.38839	0.353544
ONT_R10.4	lra-cutesv	DUP_INS	25x	SIM	recall	0.748141	0.734738	0.725751	0.715525	0.697319	0.669197	0.635187	0.597536	0.556012	0.510691	0.467385	0.424698	0.386737	0.350868	0.321119	0.292454	0.267509	0.243105	0.216377
ONT_R10.4	lra-cutesv	DUP_INS	25x	SIM	precision	0.918577	0.931905	0.936238	0.939382	0.942908	0.947461	0.951933	0.954225	0.955786	0.957305	0.95838	0.958727	0.96	0.961163	0.962387	0.962029	0.96318	0.965241	0.965768
ONT_R10.4	lra-cutesv2	DUP_INS	25x	SIM	F1	0.864561	0.860416	0.856541	0.851219	0.84222	0.825412	0.80328	0.777182	0.745602	0.708749	0.67091	0.629338	0.591948	0.553303	0.520039	0.486565	0.455874	0.426581	0.390129
ONT_R10.4	lra-cutesv2	DUP_INS	25x	SIM	recall	0.791989	0.779594	0.771537	0.761698	0.745197	0.717152	0.682987	0.645414	0.602495	0.555392	0.510381	0.463666	0.424311	0.385807	0.354354	0.324063	0.297335	0.272777	0.243725
ONT_R10.4	lra-cutesv2	DUP_INS	25x	SIM	precision	0.951774	0.959935	0.962594	0.964584	0.968291	0.97217	0.975006	0.976556	0.97787	0.979104	0.978755	0.979221	0.97856	0.977813	0.976724	0.975968	0.97659	0.978056	0.977019
ONT_R10.4	lra-debreak	DUP_INS	25x	SIM	F1	0.856899	0.852481	0.846795	0.835008	0.814982	0.791426	0.760555	0.728114	0.69178	0.650812	0.610301	0.568631	0.530844	0.493447	0.454642	0.422067	0.38494	0.345899	0.308916
ONT_R10.4	lra-debreak	DUP_INS	25x	SIM	recall	0.815773	0.797335	0.779749	0.749845	0.713046	0.675085	0.630074	0.585373	0.5392	0.490781	0.445693	0.402619	0.365665	0.331035	0.297025	0.269678	0.240006	0.210412	0.183607
ONT_R10.4	lra-debreak	DUP_INS	25x	SIM	precision	0.902391	0.915821	0.926454	0.941995	0.950925	0.956216	0.959193	0.962916	0.964791	0.965701	0.967704	0.967604	0.968205	0.968715	0.968671	0.970449	0.971769	0.971388	0.972906
ONT_R10.4	lra-sniffles2	DUP_INS	25x	SIM	F1	0.84301	0.842007	0.839316	0.834981	0.82425	0.808862	0.786284	0.759475	0.728427	0.692555	0.654129	0.614226	0.5781	0.542107	0.508977	0.477528	0.446854	0.41509	0.379398
ONT_R10.4	lra-sniffles2	DUP_INS	25x	SIM	recall	0.778974	0.77084	0.760769	0.749303	0.729393	0.702897	0.667958	0.629532	0.586923	0.541602	0.495817	0.45158	0.41331	0.377518	0.34591	0.317323	0.290518	0.264255	0.235978
ONT_R10.4	lra-sniffles2	DUP_INS	25x	SIM	precision	0.918516	0.927652	0.935951	0.942782	0.947469	0.952446	0.955558	0.957013	0.959838	0.96017	0.960961	0.95998	0.961434	0.961144	0.962907	0.964445	0.967492	0.967111	0.967291
ONT_R10.4	lra-svim	DUP_INS	25x	SIM	F1	0.831956	0.827691	0.822667	0.815122	0.800336	0.781439	0.755012	0.724247	0.689078	0.648063	0.60513	0.562327	0.525081	0.482908	0.449506	0.416508	0.38642	0.35583	0.320879
ONT_R10.4	lra-svim	DUP_INS	25x	SIM	recall	0.768438	0.758599	0.747908	0.730787	0.700418	0.664084	0.621475	0.578169	0.53277	0.483963	0.436783	0.393167	0.35722	0.319027	0.290518	0.26348	0.239851	0.216687	0.191277
ONT_R10.4	lra-svim	DUP_INS	25x	SIM	precision	0.906921	0.91063	0.914031	0.921461	0.933505	0.949175	0.96164	0.969095	0.975184	0.980537	0.984632	0.98697	0.990548	0.993007	0.992851	0.993573	0.993582	0.994312	0.995163
ONT_R10.4	lra-svision	DUP_INS	25x	SIM	F1	0.805066	0.82923	0.828624	0.818487	0.799268	0.77577	0.746277	0.710001	0.671624	0.631424	0.588382	0.545322	0.505601	0.466501	0.429994	0.395831	0.362311	0.328221	0.291912
ONT_R10.4	lra-svision	DUP_INS	25x	SIM	recall	0.869151	0.819337	0.774636	0.736055	0.693756	0.651844	0.607608	0.558491	0.510846	0.464983	0.419042	0.376356	0.33917	0.304772	0.274326	0.247134	0.221491	0.196467	0.170979
ONT_R10.4	lra-svision	DUP_INS	25x	SIM	precision	0.749783	0.839365	0.8907	0.921711	0.942632	0.957878	0.966958	0.974321	0.980083	0.983451	0.987404	0.989611	0.992744	0.993936	0.994104	0.993769	0.994781	0.996464	0.997289
ONT_R10.4	minimap2-cutesv	DUP_INS	25x	SIM	F1	0.893856	0.895561	0.893656	0.89015	0.8832	0.86962	0.851453	0.826213	0.797228	0.763165	0.723682	0.686376	0.649163	0.610268	0.573018	0.539631	0.508975	0.475717	0.442942
ONT_R10.4	minimap2-cutesv	DUP_INS	25x	SIM	recall	0.876821	0.868919	0.860009	0.850325	0.833901	0.806089	0.771769	0.728153	0.681825	0.632089	0.579176	0.532383	0.488457	0.445693	0.407034	0.373954	0.344902	0.314921	0.286721
ONT_R10.4	minimap2-cutesv	DUP_INS	25x	SIM	precision	0.911566	0.923888	0.930044	0.933889	0.938694	0.944021	0.949485	0.954795	0.959655	0.962827	0.964272	0.965711	0.96747	0.967541	0.967587	0.968888	0.970781	0.972023	0.973179
ONT_R10.4	minimap2-cutesv2	DUP_INS	25x	SIM	F1	0.900851	0.902897	0.9009	0.897916	0.890781	0.877006	0.858421	0.833698	0.804723	0.771677	0.730984	0.692881	0.656018	0.618015	0.580684	0.548736	0.518451	0.484915	0.452503
ONT_R10.4	minimap2-cutesv2	DUP_INS	25x	SIM	recall	0.886195	0.87775	0.868376	0.859622	0.842888	0.815076	0.780446	0.737914	0.691664	0.642935	0.588162	0.539898	0.496359	0.453672	0.414549	0.382708	0.353734	0.323133	0.294856
ONT_R10.4	minimap2-cutesv2	DUP_INS	25x	SIM	precision	0.915999	0.929527	0.935955	0.939781	0.944444	0.94912	0.953706	0.958057	0.961965	0.964888	0.965412	0.966842	0.967094	0.969055	0.969033	0.969198	0.970251	0.971129	0.972407
ONT_R10.4	minimap2-debreak	DUP_INS	25x	SIM	F1	0.934819	0.935554	0.936372	0.934121	0.926735	0.913373	0.894379	0.869921	0.840113	0.805001	0.767202	0.726575	0.686608	0.645611	0.608654	0.574611	0.539453	0.505236	0.469278
ONT_R10.4	minimap2-debreak	DUP_INS	25x	SIM	recall	0.916641	0.913774	0.908661	0.894174	0.875581	0.848698	0.814766	0.773784	0.727223	0.675937	0.624109	0.571893	0.523706	0.477456	0.4381	0.403626	0.369693	0.33824	0.306786
ONT_R10.4	minimap2-debreak	DUP_INS	25x	SIM	precision	0.953732	0.958398	0.965827	0.977804	0.984238	0.988718	0.991235	0.993337	0.994491	0.994982	0.995428	0.995953	0.996609	0.996604	0.996651	0.996938	0.997492	0.997943	0.997732
ONT_R10.4	minimap2-nanosv	DUP_INS	25x	SIM	F1	0.603146	0.664661	0.704631	0.718604	0.712728	0.697529	0.673906	0.641368	0.604129	0.562295	0.519579	0.481515	0.440694	0.404782	0.371324	0.342139	0.312899	0.284795	0.254068
ONT_R10.4	minimap2-nanosv	DUP_INS	25x	SIM	recall	0.831732	0.813062	0.767354	0.716377	0.66331	0.613418	0.562519	0.511311	0.460257	0.41083	0.365432	0.327936	0.290285	0.259684	0.232337	0.209715	0.188023	0.167958	0.146963
ONT_R10.4	minimap2-nanosv	DUP_INS	25x	SIM	precision	0.473118	0.562072	0.651388	0.720845	0.770103	0.808372	0.840296	0.860159	0.878846	0.890662	0.898647	0.905648	0.914572	0.917351	0.924191	0.928326	0.93167	0.935693	0.93679
ONT_R10.4	minimap2-nanovar	DUP_INS	25x	SIM	F1	0.782333	0.782333	0.782012	0.781283	0.779641	0.774738	0.764647	0.749846	0.728378	0.70115	0.664807	0.630575	0.594459	0.563242	0.530409	0.500832	0.471224	0.44093	0.413195
ONT_R10.4	minimap2-nanovar	DUP_INS	25x	SIM	recall	0.7163	0.715603	0.714673	0.712736	0.709637	0.700883	0.683994	0.660211	0.626356	0.585451	0.535559	0.491788	0.448791	0.413465	0.379377	0.349628	0.320964	0.293771	0.26929
ONT_R10.4	minimap2-nanovar	DUP_INS	25x	SIM	precision	0.861776	0.862787	0.86336	0.864418	0.864967	0.86599	0.866863	0.867644	0.870103	0.873844	0.876283	0.878494	0.880128	0.883171	0.881231	0.882479	0.886014	0.883504	0.887414
ONT_R10.4	minimap2-pbsv	DUP_INS	25x	SIM	F1	0.926484	0.926134	0.925553	0.923134	0.91712	0.902677	0.881648	0.854759	0.822327	0.783284	0.741753	0.700506	0.65905	0.620345	0.583124	0.546454	0.513847	0.479432	0.435859
ONT_R10.4	minimap2-pbsv	DUP_INS	25x	SIM	recall	0.881624	0.881004	0.879842	0.875039	0.861559	0.834599	0.797567	0.753874	0.704214	0.648358	0.593121	0.542067	0.493802	0.451658	0.41331	0.377518	0.347149	0.31647	0.279672
ONT_R10.4	minimap2-pbsv	DUP_INS	25x	SIM	precision	0.976154	0.976137	0.976274	0.976823	0.980342	0.982848	0.985545	0.986817	0.988043	0.989127	0.989787	0.989815	0.990521	0.990149	0.989796	0.98904	0.988529	0.988386	0.987148
ONT_R10.4	minimap2-picky	DUP_INS	25x	SIM	F1	0.165932	0.131352	0.0993335	0.0737759	0.0566513	0.0415106	0.0306392	0.0245566	0.0190157	0.0151018	0.0116181	0.00842524	0.00674795	0.00522033	0.00476227	0.00369004	0.00338357	0.00277008	0.00230965
ONT_R10.4	minimap2-picky	DUP_INS	25x	SIM	recall	0.0976914	0.0732879	0.0536876	0.0390456	0.0295941	0.0214596	0.0157267	0.0125504	0.00968392	0.00766966	0.00588782	0.00426092	0.00340874	0.00263402	0.00240161	0.00185931	0.00170437	0.00139448	0.00116207
ONT_R10.4	minimap2-picky	DUP_INS	25x	SIM	precision	0.550415	0.632353	0.663158	0.66755	0.6609	0.63242	0.591837	0.566434	0.523013	0.487685	0.434286	0.371622	0.330827	0.288136	0.279279	0.24	0.229167	0.204545	0.185185
ONT_R10.4	minimap2-sniffles	DUP_INS	25x	SIM	F1	0.823051	0.838447	0.842719	0.842031	0.83588	0.8254	0.809228	0.789043	0.7632	0.7335	0.698483	0.662267	0.627015	0.590251	0.557297	0.526644	0.495983	0.465249	0.433512
ONT_R10.4	minimap2-sniffles	DUP_INS	25x	SIM	recall	0.822668	0.812984	0.801131	0.786257	0.767044	0.74419	0.716068	0.683994	0.645569	0.603967	0.558413	0.513093	0.471645	0.431051	0.396731	0.365975	0.337155	0.309343	0.281608
ONT_R10.4	minimap2-sniffles	DUP_INS	25x	SIM	precision	0.823434	0.865556	0.88886	0.906323	0.91829	0.926505	0.930254	0.932214	0.933251	0.933765	0.93235	0.933737	0.935033	0.935913	0.936197	0.938792	0.937729	0.937984	0.941222
ONT_R10.4	minimap2-sniffles2	DUP_INS	25x	SIM	F1	0.900004	0.900124	0.899738	0.898354	0.893152	0.882716	0.8639	0.840968	0.810545	0.775259	0.73707	0.69726	0.659971	0.621887	0.58613	0.552598	0.51878	0.485706	0.45257
ONT_R10.4	minimap2-sniffles2	DUP_INS	25x	SIM	recall	0.872637	0.868221	0.863108	0.856213	0.842191	0.819802	0.783855	0.744577	0.6967	0.645259	0.59343	0.543229	0.498915	0.456539	0.418733	0.385187	0.353114	0.323133	0.294391
ONT_R10.4	minimap2-sniffles2	DUP_INS	25x	SIM	precision	0.929143	0.934462	0.939614	0.944858	0.950678	0.95609	0.962153	0.966027	0.968864	0.970859	0.972451	0.973213	0.974576	0.975017	0.976513	0.977393	0.977273	0.977502	0.978121
ONT_R10.4	minimap2-svim	DUP_INS	25x	SIM	F1	0.837225	0.836701	0.833729	0.830161	0.823732	0.812412	0.79455	0.768303	0.735148	0.696757	0.657336	0.616522	0.576475	0.538968	0.502438	0.469323	0.436138	0.403813	0.370868
ONT_R10.4	minimap2-svim	DUP_INS	25x	SIM	recall	0.859699	0.853424	0.843353	0.826077	0.795941	0.756585	0.711574	0.661373	0.60877	0.554307	0.503951	0.455299	0.412148	0.373954	0.339324	0.309343	0.280679	0.254338	0.228618
ONT_R10.4	minimap2-svim	DUP_INS	25x	SIM	precision	0.815896	0.82062	0.824322	0.834285	0.853535	0.877133	0.899432	0.916479	0.927745	0.937746	0.944945	0.954523	0.958731	0.964628	0.967528	0.972006	0.977604	0.979415	0.981703
ONT_R10.4	minimap2-svision	DUP_INS	25x	SIM	F1	0.698314	0.769713	0.802624	0.817229	0.814867	0.804829	0.785558	0.759093	0.724761	0.68716	0.648867	0.608381	0.567651	0.529497	0.494751	0.461421	0.426469	0.395167	0.361412
ONT_R10.4	minimap2-svision	DUP_INS	25x	SIM	recall	0.935621	0.913542	0.881624	0.842966	0.799969	0.756663	0.707933	0.656415	0.601487	0.547258	0.497986	0.449876	0.405795	0.367137	0.334056	0.30392	0.273861	0.248296	0.222033
ONT_R10.4	minimap2-svision	DUP_INS	25x	SIM	precision	0.557032	0.665012	0.736617	0.793018	0.830331	0.859544	0.882302	0.899851	0.911589	0.923157	0.93092	0.93934	0.944294	0.949319	0.95335	0.957764	0.963215	0.967401	0.970867
[truncated: 1,548 more rows]

## Sheet: HG002
Table S5
F1 score, recall, and precision of pipelines on a HG002 dataset multiplied by 25x (SV types include DEL, INS).
[truncated: 956 more rows]

## Sheet: HG00512
Table S5
[truncated: 957 more rows]

[truncated: 3 more sheets: HG00096, CHM13, NA12878]
